# Supplementary material for: Real-time visualisation of the intracellular dynamics of conjugative plasmid transfer
Source: Nat Commun. 2023 Jan 18;14:294. doi: 10.1038/s41467-023-35978-3 (PMC9849209; doi:10.1038/s41467-023-35978-3)
Supplement: Supplementary file 8 — Source Data [file 41467_2023_35978_MOESM8_ESM.xlsx]

## Sheet: Figure_1
Real-time visualisation of the intracellular dynamics of conjugative plasmid transfer
								Fig 1. E - Ssb Focus formation in donors relative to transconjugants						Fig 1, F - Ssb-Ypet intensity upon simultaneous appearance				Fig 1. G - Ssb-Ypet focus lifespan
		Fig 1, D - Cell length																				Fig 1. H - Fluorescence skewness							Fig 1, I - Ssb-Ypet foci intensity in transconjugants (n=109)
		Donor veg	Recipient veg	Donor conj	Transconj			-1	0	1	2			Donor conj,	Transconj,			Donor conj.	Transconj.			Free mCh	Donor veg,	Recipient veg,	Donor conj,	Transconj,			-1		0		1		2		3		4
	n =	1321	1495	182	394		n =	3	3	3	3		n =	96	96		n =	197	294		n =	528	1321	1495	182	394			Ssb rep	Ssb conj	Ssb rep	Ssb conj	Ssb rep	Ssb conj	Ssb rep	Ssb conj	Ssb rep	Ssb conj	Ssb rep	Ssb conj
		3.91021	4.50067	4.55858	2.65279		Mean	0	77.8153	19.7593	2.425		Mean	19110.2	50588.4		Mean	2.52284	2.8731		Mean	-0.656896	1.23301	1.79615	4.28358	4.52924		n =	109	109	109	109	109	109	109	109	109	109	109	109
		2.85997	4.09962	2.75965	3.86264		Sd	0	7.03523	7.83625	2.10116		Sd	19267.5	35976.6		Sd	1.11837	1.08756		Sd	0.196667	0.445178	0.87588	1.31232	1.318		Mean	2211.07		1342.75	24340.7	1043.9	35846.9	1629.95	24696.4	2282.08	20998.4	2349.68	12601.5
		3.83422	5.61167	3.1527	3.58065			0	72.222	24.074	3.704		SEM	1966.48	3671.85			3	3			-0.697351	1.0012	1.75795	2.42445	5.1493		Sd	3120.5		2314.16	15139.1	1817.06	21236.1	2771.72	15197.2	4722.17	23498.6	3161.1	15385.9
		4.47743	2.97069	3.70511	3.35558			0	75.51	24.49	0			5969	27739			2	2			-0.503342	1.03707	2.91682	4.58212	4.26002		SEM	227.586		224.771	1450.06	218.748	2034.05	235.095	1709.82	472.217	3669.87	512.798	5439.74
		5.85847	5.20869	2.85506	3.10237			0	85.714	10.714	3.571			5087	15347			3	2			-0.451628	1.02268	1.32255	2.57563	3.3685			3892		280	3311	282	25105	15734	13322	33706	15677	12770	9932
		4.04226	4.51998	3.82638	2.43957									7417	23415			3	3			-0.637809	1.15298	2.43071	4.89022	3.44568			313		274	12347	313	38559	284	27196	1063	23549	7162	15293
		7.02002	4.45947	3.87381	2.22895									8763	11806			6	6			-0.61445	1.18889	2.84136	4.06264	4.31175			1608		3012	22227	325	33643	1663	24563	2046	16643	1809	822
		4.2192	4.87652	3.68455	3.33238									9394	14577			3	3			-0.54526	1.23374	1.42336	4.51591	2.54566			398		309	14651	292	16355	382	11978	22820	18743	715	7625
		3.26108	3.69302	5.04224	3.53987									9910	12712			2	3			-0.689054	1.1754	4.29359	4.21775	3.83407			371		630	36772	4204	49112	668	49041	11311	10797	269	2485
		3.38639	4.88391	2.70259	2.79032									10260	16500			3	4			-0.619956	1.10872	1.15126	4.75444	3.44103			358		312	15534	276	45687	331	22311	5358	28144	11475	7157
		5.53965	5.25048	2.76497	4.46555									14212	18296			2	2			-0.533135	1.31855	1.46699	4.4645	3.40385			7600		334	27641	272	37335	306	28364	5297	18648	4002	49068
		4.19635	4.60619	2.36306	4.46866									8006	18583			1	2			-0.458198	1.14663	1.72096	4.22729	3.39956			7836		3546	8289	294	21022	262	55468	7018	9123	2880	8430
		5.3372	4.03962	2.38743	3.56688									15226	26217			3	3			-0.610436	1.1252	2.77193	4.79132	4.56061			1610		368	17437	312	17806	249	13214	2612	99954	2408
		5.42797	5.75112	7.76538	3.48307									4929	20744			3	4			-0.515054	1.31265	1.43342	3.55227	3.84645			17740		371	11986	300	42623	15169	26158	377	62065	352
		4.95573	4.85105	4.02072	4.41119									18933	27941			3	2			-0.606298	1.17824	0.444672	2.37686	4.54534			357		352	23044	325	73939	4900	46134	362	45324	4779
		6.19564	3.83855	3.78796	4.75514									4040	31257			2	2			-0.518385	0.962491	1.63857	7.42061	4.52198			330		570	10558	483	24434	1485	23565	296	18248	2127
		4.6317	5.35588	4.38999	3.19797									1494	16053			2	2			-0.698339	1.20249	1.20184	4.33046	4.47278			268		16175	20685	477	39078	304	6400	14517	61612	311
		3.33354	3.48219	4.33329	2.88663									10236	17219			3	4			-0.560183	1.13628	1.38672	3.26086	5.21846			250		802	14488	311	53944	1969	11855	354	4963	364
		10.9518	3.16612	2.5978	3.61729									14416	40702			3	4			-0.55582	0.688024	3.71863	2.2517	4.11473			4991		337	17093	299	35048	302	13381	318	29888	343
		3.25387	2.96079	2.75394	3.50326									5893	38907			2	3			-0.53835	0.811391	1.4373	4.64013	5.0559			342		386	12426	316	12611	620	16239	957	3695	2171
		3.15057	2.77992	2.99853	5.76662									9533	22871			3	3			-0.732724	1.11326	2.91783	4.37551	5.64273			325		274	9553	304	46376	4177	13592	1235	7954	1681
		3.21676	6.85525	5.71388	3.8793									33424	33908			3	3			-0.608009	1.09355	0.874334	3.47092	4.98687			333		314	25604	306	55603	359	34423	924	6565	728
		2.99847	4.25024	2.65298	5.88509									2873	41235			2	2			-0.574233	0.97053	0.627437	4.02117	6.74194			1794		349	11633	282	50223	2107	7623	5232	8801	353
		9.4591	3.42888	3.99358	2.26995									16821	46255			2	3			-0.530631	1.26496	1.90505	4.55986	5.66858			327		252	36799	2890	27846	308	13586	1646	4984	350
		3.89526	3.17641	2.6318	5.016									11403	18970			3	2			-0.796515	1.15045	1.08233	3.7955	4.17753			9409		3090	12054	2055	9621	300	36944	334	4984	356
		7.52373	3.67848	4.60903	4.35947									12384	27216			2	3			-0.626561	1.9752	0.807299	4.13181	3.33101			3994		351	20928	4252	11344	289	2166	477	4330	333
		4.47122	3.39854	3.02894	3.14709									12073	14096			3	3			-0.624303	1.30972	1.82517	2.42871	4.61715			3495		384	14352	10342	12657	311	11130	341	18850	370
		5.20042	2.81582	4.7044	5.07063									6839	10605			2	3			-0.810238	1.26984	1.14259	3.88561	5.94261			2059		353	18665	278	19149	2422	26759	7442	8181	294
		3.60338	3.22432	2.5274	3.15533									11861	42042			3	2			-0.622979	1.46163	4.01008	3.9188	4.4431			290		298	43411	609	29415	340	21793	323	12234	319
		7.17897	3.99475	4.18043	2.27489									8310	14555			2	3			-0.645242	1.33861	1.37954	4.9806	5.5232			286		365	49512	306	23965	793	12318	306	78927	335
		2.69706	3.80056	4.0052	4.05384									10241	15684			2	2			-0.668782	1.2062	1.32666	3.40155	5.1867			15250		332	30187	255	31959	7867	14049	10997	8023	315
		9.42121	4.33446	3.17415	5.2185									18514	21981			2	2			-0.80371	1.22698	1.12096	3.74694	4.31046			294		312	19255	6868	19991	487	10894	275	12866	3491
		4.27926	5.27641	5.26632	2.17004									11825	17264			3	2			-0.607048	1.26683	1.78259	3.3551	2.49681			5654		277	14270	2250	11774	301	75780	271	7880	316
		8.37016	3.65793	2.70566	5.3581									5030	23044			2	3			-0.356212	1.42257	2.67072	4.05145	5.54822			732		328	21229	2865	42379	282	315	352	3238	2452
		3.85686	5.39502	4.84496	3.04815									8785	56787			1	3			-0.61304	1.52262	2.03532	4.48491	3.01047			301		368	3333	372	23416	2188	28941	327	8514	2667
		5.97241	4.72656	3.34535	3.83075									70476	82313			1	3			-0.722611	1.25463	2.30715	3.66327	3.74879			7535		276	19924	4585	22868	248	387	341	8546	7922
		2.78647	4.94609	4.01957	2.95536									104685	61811			2	3			-0.622645	1.33184	4.02391	2.93696	1.93149			284		314	18886	336	52042	405	20246	335		3303
		6.41052	5.52139	2.16959	3.82537									22015	39344			2	2			-0.622709	1.27663	2.00462	2.43179	3.38861			330		314	2197	271	21694	282	21016	335		7909
		4.88135	4.06759	4.25248	4.45978									23083	63415			2	2			-0.509671	1.37803	1.15576	4.45326	4.53076			277		299	15749	323	28769	1159	41957	332		320
		4.2166	6.53669	10.8962	2.76357									10162	44350			2	2			-0.81162	1.16436	2.86005	4.11382	3.6322			337		376	60615	332	24804	370	35721	306		622
		5.04823	5.40879	2.88318	6.92988									51090	78008			6	3			-1.02062	1.17825	2.09621	4.75714	5.112			1325		370	30102	366	13104	352	36701	299		618
		4.34815	3.76111	3.27761	4.3356									97004	102625			2	3			-0.518307	1.27599	1.09911	4.67422	3.66409			307		330	6928	391	31245	311	13327	4847		297
		4.23379	4.29744	14.2806	5.01265									18395	83905			2	6			-0.72253	1.28835	2.33475	4.25575	4.64515			306		323	18802	300	48507	273	10371	300
		4.67858	6.22988	10.8291	4.17784									35492	42831			3	3			-0.699961	1.57478	1.19599	1.82943	3.94118			4958		314	20950	2946	36377	3674	31117	2682
		4.77061	4.40688	3.28586	3.60639									14918	70064			1	2			-0.832709	1.47307	1.73755	2.60664	5.16249			308		283	40702	302	16758	594	57945	6004
		5.81168	4.94842	4.81453	4.0163									7940	37522			8	2			-0.997886	1.182	0.152312	2.60067	3.19278			299		254	38907	279	10935	304	4047	780
		4.3963	4.26089	5.84888	4.22976									49376	79177			3	3			-0.579294	0.857496	1.07421	2.81786	4.45247			5259		1904	12615	365	24197	292	20291	326
		4.83629	3.36227	10.9095	4.92868									7157	27759			2	3			-0.585846	1.42512	1.74533	3.06411	4.80283			407		290	45992	324	27994	8068	18918	951
		4.73343	3.15026	3.43825	3.05211									71010	123711			4	8			-0.910151	0.839529	0.982882	4.6687	4.77722			302		280	40918	313	29891	1753	53658	302
		4.84714	3.80301	2.94525	2.97214									38727	92032			2	3			-0.635893	1.20491	4.26919	3.12301	4.15446			2955		8074	23272	330	31704	307	35158	332
		4.67366	3.45671	7.5098	3.6783									11669	60108			1	2			-0.627865	0.946593	1.62959	4.5384	5.51947			428		3297	63670	832	15849	304	25797	289
		14.4703	3.15488	4.26449	5.45777									50111	193152			2	4			-0.695933	0.960138	1.11313	4.0789	2.68873			420		385	35031	328	41493	297	24740	384
		4.13339	3.37651	8.08922	2.85375									5204	53216			2	2			-0.526674	0.986048	2.04922	3.80186	5.92732			413		305	66211	245	14194	380	15183	698
		9.11516	3.03341	2.39242	5.35345									23138	37062			1	1			-0.28355	1.12423	-0.0141037	4.41837	3.10991			403		4471	54974	288	34414	378	19201	327
		3.47953	3.96145	2.88912	4.91863									21891	71258			2	5			-0.647642	0.984943	0.787395	4.21048	4.7978			420		862	4108	288	31885	372	28882	337
		3.35779	4.19558	3.78486	2.95059									3675	31331			2	3			-0.485343	1.70827	1.8504	3.45402	1.9237			794		354	50873	262	73879	340	20417	3558
		3.59737	4.00758	7.46295	6.74513									5385	33079			3	2			-0.588431	1.799	1.32812	4.51787	4.56319			364		312	69941	293	41464	1223	31231	313
		3.5002	3.70692	8.00702	4.78523									1767	36175			2	2			-0.454489	2.58881	0.898458	3.30509	4.19839			3335		401	23726	358	18420	1430	21374	360
		2.71369	3.78275	3.47769	5.14188									11505	41120			3	3			-0.628441	0.869201	1.54664	3.11716	5.90102			1739		270	23370	313	95656	5471	46478	2481
		3.20315	3.5425	2.57582	4.47259									26926	154625			2	2			-0.650832	0.882979	0.729078	7.35158	4.2165			424		360	73733	290	35217	5361	9726	415
		3.59203	3.94483	2.49859	4.84711									5704	37798			2	3			-0.469282	1.29793	1.04723	3.83834	4.80162			3302		2059	11012	280	81732	3806	11686	1260
		3.68791	6.35168	4.31245	3.22412									25379	78854			3	2			-0.704539	1.37677	1.61347	1.21449	3.7495			427		403	18196	344	148257	6546	18490	387
		7.133	4.30011	5.45586	1.96777									11464	39470			2	3			-0.539463	1.38277	1.38942	1.87486	5.57793			344		5125	7259	297	52710	4266	23550	373
		4.30366	5.23703	2.73149	5.10385									9719	61638			4	2			-0.703193	2.7594	1.31065	4.81171	3.7019			3706		343	15073	3905	86934	1793	34090	371
		4.01399	5.17671	6.59826	4.08343									22624	58615			2	4			-0.771771	0.96857	2.36219	3.44885	4.40505			2789		697	40153	5640	23717	1516	29180	358
		2.99445	5.74252	4.4459	3.31723									16167	53084			5	3			-0.601641	0.977638	2.95105	2.01185	3.62096			402		759	26917	290	57425	1472	12537	348
		4.21965	4.49991	3.98164	4.70134									1907	35346			3	2			-0.636036	1.47953	3.76421	5.52931	4.51001			373		313	21045	323	33512	7730	11137	300
		4.89656	4.27234	3.6657	2.80677									12563	26297			3	4			-0.515631	0.983572	2.08325	4.983	3.62809			359		317	28736	868	59521	2165	47709	343
		3.58596	4.0568	3.57452	2.93498									37630	45956			2	3			-0.646382	1.42841	1.35216	3.30028	5.32278			5148		320	27941	299	27379	652	67479	333
		4.01799	3.01813	3.54434	5.36536									544	13299			2	5			-0.50071	1.4034	1.70544	2.82821	4.49432			373		1489	31257	295	24204	328	25979	1033
		3.82371	5.59172	5.24195	4.24476									23851	25810			2	3			-0.591795	1.61097	2.16637	4.28041	3.66627			364		336	25592	294	66330	302	46041	700
		9.29102	5.48818	2.53812	4.57985									883	42675			3	3			-0.753204	1.58877	2.38207	1.88036	2.66369			345		296	17735	341	25586	7642	37836	321
		6.22891	4.78812	3.35752	2.87946									11766	15575			2	3			-0.699431	1.37438	4.06495	4.99669	3.65293			311		335	53149	278	43356	1603	18118	315
		4.71122	5.68581	3.78902	3.48015									5873	106222			3	3			-0.552107	1.08113	3.55559	3.57501	5.07454			288		4197	9188		71113	301	19825	334
		6.60958	3.47413	4.05332	4.83316									593	21050			4	2			-0.630513	1.37756	1.85652	3.47787	4.24582			278		332	8740		16455	886	18586	3380
		6.95141	3.9031	4.43187	4.69855									15623	42358			2	4			-0.550636	1.14532	2.43959	3.05824	4.76672			399		406	25308		23649	392	30673	426
		5.74948	3.15276	3.1279	3.97654									27607	44898			3	3			-0.594791	1.40062	0.165	4.50862	2.49453			2796		373	18296		8098	336	20170	376
		5.80682	3.18573	3.65086	2.9352									24872	92978			5	2			-0.683129	1.47182	1.09902	3.89882	3.99024			1049		695	14653		18507	335	20078	341
		6.03437	4.16583	4.62805	4.64583									5829	55924			2	5			-0.486409	1.35153	1.86205	4.46083	5.00968			352		333	19251		34722	7341	17167	10570
		6.42262	6.43436	5.30168	2.88156									63758	94644			7	5			-0.653608	1.30529	2.41948	2.68649	3.3026			331		323	18316		36424	382	13975	334
		5.73006	5.75616	2.28465	5.73361									20582	56155			5	3			-1.32431	1.11349	0.573836	5.08569	4.72989			317		294	7523		53393	363	48641	3034
		5.1792	4.89417	2.76705	2.72254									42510	85453			2	5			-0.447526	1.24057	1.76923	4.95678	4.07612			306		4757	39309		13861	298	14388	2636
		4.4371	4.74004	6.08504	2.51644									35939	65832			2	2			-0.695999	1.48685	1.998	3.63428	2.26557			411		339	10028		25206	364	20288	1871
		11.1234	3.84542	4.55412	3.48489									26780	73510			3	7			-0.354866	1.32774	1.04659	1.88784	2.49453			406		303	30776		15983	355		387
		3.58717	2.60882	3.48245	4.76335									16103	19081			1	5			-0.736252	1.24016	0.705017	4.17744	1.02958			388		311	13978		29761	394		365
		3.87054	2.57342	5.0839	3.91655									7726	35199			1	3			-0.725527	1.14794	0.973037	4.12237	3.04078			350		310	24524		50683	385		379
		4.28629	4.39416	3.19594	4.25816									47753	112789			2	3			-0.675433	1.40466	1.05139	4.58538	4.77392			1047		1023	33687		42839	384		355
		3.6077	4.28028	2.6843	2.83168									17480	101392			1	3			-0.301362	1.27291	0.839746	5.88717	2.48098			1891		313	18203		24203	2123		324
		2.7084	3.23759	4.25485	3.94335									1416	31758			3	1			-0.82126	1.36181	2.10501	2.86593	1.39607			4646		348	37308		22938	344		1690
		2.66716	3.2773	3.3596	4.86464									12081	64893			3	2			-0.297397	1.11048	3.19625	3.7208	2.93659			286		337	26406		7748	334		365
		6.61408	3.27793	4.15613	4.21791									34671	192393			2	2			-0.59444	1.06278	1.2756	4.51075	4.6184			4536		340	28023		14196	457		7405
		7.48494	5.80645	2.77569	3.63998									26138	66527			2	2			-0.323609	0.739535	1.43039	3.15908	3.25534			925		4106	17173		42656	8574		5272
		2.53524	4.81279	3.72185	3.05603									750	99162			4	4			-0.216241	1.38621	0.25351	3.06349	2.61514			302		345	27739		33952	6413		1866
		2.3847	5.2739	5.14288	2.8716									11879	44308			2	3			-0.620476	1.06035	1.28758	3.60633	2.83429			1107		423	9351		48530	380		397
		7.26433	5.14918	4.32743	2.85444									7773	34536			2	2			-0.259886	1.43207	2.59335	5.80094	4.02988			10838		6875	18509		15712	324		372
		4.77848	4.35381	5.74405	3.3875									23546	77432			3	2			-0.707187	1.32307	2.2425	2.21794	2.00061			19660		3801	23804		66879	313		845
		2.90402	5.45771	6.28189	3.69599									20345	37685			2	4			-0.425503	2.00435	0.817958	2.88697	1.48435			3492		3687	39538		53599	347		366
		2.60789	4.57864	5.14861	4.12373									31845	93644			2	2			-0.556824	1.60567	3.3736	5.68042	4.19211			2407		345	35105		23376	330		372
		3.36437	2.58086	3.99565	3.53231									8005	47729			2	2			-0.682746	1.49307	1.11661	8.29879	3.8492			3986		291	15985		74018	12181		307
		3.32025	6.31121	3.38535	4.30029													2	3			-0.606205	1.37004	0.921604	3.88863	4.12484			5970		348	13981		31517	1039		1440
		2.8131	4.86427	8.70381	2.72241													2	2			-1.57512	1.12687	1.36852	5.6044	4.15338			5805		307	20026		50514	689		320
		2.64302	5.06093	3.45984	3.05846													1	2			-0.721613	1.21483	1.34422	5.38659	5.00185			371		8088	18807		30101	301		8524
		3.3569	4.79786	2.75176	4.2273													3	3			-0.378285	1.33021	2.40944	3.70462	1.78913			3742		3000	24082		27251	287		299
		2.93627	4.46986	6.30469	3.23732													3	4			-0.64986	1.42944	1.53689	5.58717	3.38716			326		319	12712		33034	344		286
		3.34695	5.01811	6.40807	4.98797													2	2			-0.57178	1.25827	1.40144	3.54007	3.86646			374		297	12475		36811	315
		3.39247	2.97591	6.18825	2.62434													3	2			-0.584032	1.29682	0.757612	5.31338	4.24316			325		6823	22310		33459	355
		3.18154	3.10191	4.6907	2.85586													3	2			-0.398322	1.27847	1.82387	6.18732	5.54054			3567		6072	9737		29770	337
		3.20808	2.93354	3.31529	3.96248													4	3			-0.65418	1.21687	2.25905	4.65002	3.37131			1769		2598	7188		50802	337
		2.89425	3.04382	4.00769	3.88564													3	3			-0.669233	1.16774	1.55652	4.06151	1.70369			694		3843	31418		21482	290
		2.69119	3.08727	4.59778	2.53072													1	2			-0.516703	1.2589	2.77064	3.71152	4.03794			1214		1915	11382		40115	744
		3.40512	3.18132	4.01531	3.24737													2	2			-0.692992	1.20213	0.782564	5.38328	3.45709			2844			44567		24717	713
		7.01521	3.77484	6.73778	3.90772													6	2			-0.572099	1.10776	1.68595	3.95206	4.13346			4835			51692		25002	355
		5.88896	3.96401	4.90932	3.60771													2	4			-1.11853	1.28471	1.32571	3.13287	2.56135			367			16500		68197	344
		11.0325	3.97309	2.65553	3.7738													2	3			-0.572015	1.58377	1.23968	4.98199	4.16			3136						1685
		5.48784	3.0131	2.57529	4.19534													3	3			-1.38578	1.54157	0.936015	3.48719	4.4036			2087						389
		4.73576	2.96932	4.76815	3.97303													2	2			-0.784307	1.3118	0.981511	4.61965	4.48104			368						370
		5.85528	3.65582	6.26184	3.21728													3	3			-0.711881	1.50911	1.71389	3.82941	5.5051			799						289
		8.10592	3.84308	4.92485	4.35274													2	3			-0.630491	1.47873	4.06462	1.61195	4.14169			365						336
		3.77109	3.07673	4.69839	3.55906													1	4			-0.262039	1.35239	3.22559	4.29013	3.94813			340						335
		3.95731	3.28849	5.06258	4.51996													2	3			-0.793227	1.40399	0.521032	6.8416	2.09152			7523						892
		5.76044	4.2029	2.86394	2.82148													2	4			-0.303379	0.968313	1.5622	3.61839	4.43346			8861						323
		5.89283	4.08791	2.99069	4.63656													3	2			-0.736107	1.18434	0.901489	5.78467	6.82321			4161						2976
		3.87756	3.64908	2.81691	3.06608													2	3			-0.833028	1.16645	2.53984	4.85896	2.98159			5843						802
		4.2359	3.94962	3.03605	3.8803													3	5			-1.10756	1.02157	2.24757	3.99659	5.05938			1829						3737
		7.19288	3.32336	3.69836	4.58003													4	3			-0.449379	1.20358	0.852837	4.1481	2.83212			359						355
		7.35135	3.24888	4.31928	2.40982													2	3			-0.962182	1.04026	2.72941	3.33985	2.11979			5987						351
		5.26831	3.42188	2.42727	4.23907													2	3			-0.905235	1.8303	1.87269	4.94092	1.45859			1177						409
		5.33526	3.40865	3.16233	2.88744													2	3			-0.530777	1.6674	3.09038	5.80258	3.94961			367						318
		6.23219	3.96764	6.47287	4.74307													2	3			-0.882808	1.15213	2.66835	4.17122	4.76762			663						265
		2.75334	3.7113	6.49557	2.71627													2	7			-0.481376	1.08163	2.26778	2.35332	3.59243			298						312
		2.96048	4.4596	6.39013	4.25923													2	2			-0.71718	2.44808	1.52052	4.5103	5.57226			1653						271
		3.38145	5.53738	4.53872	4.23524													2	2			-1.01828	1.04834	1.8677	5.83128	2.47695			5237						3408
		3.40079	4.54314	7.14646	4.45507													2	3			-0.419795	1.0287	1.12349	5.88075	4.39101			4567						1720
		6.70092	5.05176	4.90231	4.20164													2	2			-0.736992	1.17028	2.09364	4.02229	4.37797			1775						336
		7.21474	4.43948	3.14814	4.1631													1	3			-0.330188	0.991126	1.72674	7.46782	3.97496			362
		11.7969	4.41776	2.78006	3.38008													2	3			-0.81111	2.23645	1.19908	5.52417	3.80881			350
		4.38756	4.79942	3.80264	4.81332													2	3			-0.87366	3.12157	2.64605	3.6439	5.73183			2902
		6.08394	3.27851	3.65599	4.23555													1	5			-0.425516	1.41452	0.657322	5.45872	3.91978			355
		5.01827	4.44016	3.4817	3.2218													2	2			-0.668454	1.25925	2.71116	4.51149	4.96315			7474
		3.75175	3.52344	2.72563	4.47364													2	2			-1.07713	1.55429	1.57176	2.39597	5.52108			6181
		4.90545	5.39487	3.37172	4.85427													3	3			-0.519819	1.36762	1.65349	6.51119	4.1964			7155
		5.02127	5.57814	3.43475	5.69245													2	2			-0.902971	1.30871	2.10713	5.10854	4.94803			4573
		3.554	3.36708	4.87437	3.86303													2	3			-0.542225	1.57707	1.62355	4.2649	5.66535			769
		3.25527	4.3043	3.01116	3.68365													1	2			-0.615801	1.31028	2.19645	5.77104	4.7405			331
		3.49647	3.99224	6.24274	2.73321													3	2			-0.634077	1.11806	0.504871	5.99512	3.8989			316
		4.66225	5.51677	3.28047	4.25397													3	5			-0.647342	1.29717	1.75074	5.23309	4.58655			1174
		5.30667	4.71728	5.28084	4.51352													2	3			-0.589544	1.05162	0.98358	5.7827	3.5775			353
		3.69941	4.20996	5.57091	3.47913													2	2			-0.711993	1.2222	1.10809	5.06058	6.68727			344
		4.27549	4.32795	4.46441	3.16975													2	2			-0.545708	1.36873	3.2124	5.16818	5.53181			343
		4.68825	4.80754	4.42961	2.97582													2	2			-0.783641	1.02668	3.02802	6.01412	3.03862			1936
		4.02006	4.66385	4.25769	2.59549													2	3			-0.47022	1.38538	0.648964	6.81144	3.83292			327
		3.76164	3.69976	4.82	5.06722													2	3			-0.72916	1.20364	2.50457	5.92469	3.78067			327
		8.61309	3.83783	3.82707	3.27325													2	3			-0.696281	1.34696	1.66734	2.95932	4.22428			368
		3.20587	3.25683	3.82131	2.89854													4	2			-0.781833	1.39599	0.601323	5.44111	7.36723			346
		3.26245	3.38948	5.64394	2.55723													2	2			-0.594048	1.27424	1.41369	4.78557	5.10816			374
		2.89318	3.40725	3.7385	6.25738													2	3			-0.704197	1.27221	1.08197	2.95949	5.99198			315
		3.20704	3.00521	4.04595	2.2656													2	2			-0.577671	1.32028	1.1362	5.81527	1.54435			8446
		4.98314	2.72834	4.07532	2.61662													3	2			-0.51245	1.30155	1.51577	0.602606	6.38695			677
		4.3252	3.18725	4.16353	2.76629													2	2			-0.746014	1.36758	2.4105	5.42441	4.01288			329
		2.79759	3.84629	4.42833	3.82743													2	2			-0.575288	2.19676	2.28895	5.64458	5.31764			1297
		2.68366	3.53848	3.01685	4.07612													3	2			-0.509714	2.64442	2.9651	2.0179	5.61859			372
		9.41023	3.72922	7.13582	2.67623													3	3			-0.598845	0.9333	1.19128	3.89206	4.44625			362
		3.22718	5.91768	4.57807	3.60072													2	2			-0.59449	0.894276	0.295566	3.55854	5.53744			351
		3.01692	4.57726	4.00828	4.22655													2	2			-0.814441	2.62967	1.33405	6.73995	4.3269			328
		3.50501	4.54729	4.50919	4.8													5	2			-0.767433	1.38044	1.73686	4.65589	5.18922			1108
		3.00142	4.25969	6.11983	4.1976													2	3			-0.814036	1.18369	2.48216	3.95236	6.73815			334
		3.24316	4.53407	2.6175	3.27801													3	4			-0.945259	2.33719	1.11713	2.23148	6.2136			8616
		7.30303	2.90731	4.25911	5.08559													3	3			-0.7523	1.10236	1.79124	3.96674	6.36966			320
		5.24191	7.3633	2.79076	2.90688													2	3			-0.41699	0.976915	1.42916	4.2594	5.37962			351
		6.07353	2.9076	4.18305	2.77063													3	3			-0.832773	2.26694	1.00334	5.30887	5.97308			333
		3.78205	3.92229	5.36383	4.03272													3	7			-0.90453	1.2667	6.6921	4.84742	5.4397			6608
		6.38766	3.27402	3.64232	2.72599													2	1			-0.65866	1.35133	0.89373	5.60217	5.9363			4886
		4.60247	3.28864	3.60187	3.32633													3	3			-0.776332	1.32984	1.24128	6.40247	5.69457			1274
		6.19662	3.1355	4.24283	3.4834													2	3			-0.907752	0.964664	1.93905	4.95832	5.61454			3391
		3.97848	3.0207	5.17291	6.20158													3	2			-0.723872	1.46315	2.15458	4.27331	2.96446			1817
		5.40061	2.68034	4.92144	4.24647													2	2			-0.763465	1.16186	1.02598	6.22177	5.27929			355
		4.18741	2.62419	5.25144	2.92045													5	3			-0.831923	1.4053	1.05863	7.07704	3.22857			351
		3.56549	4.06898	4.01734	3.78918													3	4			-0.559897	1.54301	1.90928	3.44258	5.12126			6190
		4.60909	3.99731	4.5213	4.63543													2	3			-0.596853	1.47638	3.33274	6.85501	1.97238			402
		6.74479	2.95235	5.31774	3.93018													2	3			-0.974483	1.05857	2.28631	5.57239	2.24763			374
		5.16964	3.00328	4.43323	2.5705													1	3			-0.777465	1.50688	0.998919	3.79816	4.7503			331
		5.58622	2.87669	5.4824	3.53022													3	2			NaN	1.32269	1.17805	4.03867	5.78426			305
		8.05233	3.73229		2.53223													3	4			-0.230062	1.35703	1.14866	5.73706	3.80315			6857
		6.91697	4.29529		6.11919													1	3			-0.524366	1.13559	1.644	5.34645	5.46131			415
		3.4668	6.0968		3.79859													3	2			-0.584899	1.37751	1.83358		4.44626			384
		4.77465	5.71512		3.09332													2	3			-0.924403	1.24213	0.816229		5.85743			1455
		4.75707	4.78862		4.42573													3	3			-1.10653	0.857149	1.33811		5.44658			1085
		3.81917	4.43083		5.96869													7	3			-0.924403	1.33138	2.29366		6.61764			9044
		5.02804	6.45466		3.23248													3	2			-0.760467	1.2877	1.62973		4.88746			6590
		3.69564	3.23026		3.91313													5	2			-0.754798	1.27638	0.884307		2.3292			3055
		9.71726	3.17337		3.37658													1	2			-0.678585	1.31667	1.55744		4.19817			2223
		9.61796	3.07371		4.17006													2	3			-0.813294	1.04338	2.39583		6.67287			720
		5.33732	3.55611		4.16552													3	2			-0.813294	1.16026	3.77012		5.41173
		3.97944	4.59701		3.64673													3	4			-1.37255	1.25183	0.822114		5.2066
		6.9097	4.56317		5.86912													1	3			-0.735855	1.2709	1.04339		6.37984
		3.03863	4.72297		5.70705													4	2			-0.723654	1.33595	2.44269		4.66799
		3.1988	5.25956		2.14123													3	2			-1.02926	1.12722	1.87234		4.11552
		11.2267	3.7131		4.62099													2	2			-0.339334	1.34162	1.99463		5.27868
		3.60325	3.40146		3.28218													2	3			-0.689215	1.37113	2.20521		4.37772
		6.42011	4.9744		3.14266														2			-0.321173	0.767215	1.77094		5.7907
		3.29707	4.66926		3.08603														2			-0.787125	0.802458	2.80888		5.19524
		3.31744	6.27288		4.3341														7			-0.476076	2.59109	1.61543		2.9891
		3.72254	5.40002		2.69923														4			-0.574242	2.23615	0.943301		3.50607
		4.03291	4.01807		2.3248														4			-0.857958	3.0747	2.08321		6.19998
		13.8301	3.98607		2.59533														3			-0.535117	1.34633	1.5159		3.84388
		3.5249	3.57764		3.18166														2			-0.578555	1.35256	1.67767		2.01765
		3.11327	3.78082		3.83115														3			-0.520154	3.39325	2.21929		4.5403
		3.98864	3.16711		4.57311														4			-0.552562	1.35731	1.68353		2.02616
		3.54016	3.09082		4.10975														2			-0.568381	1.46606	1.5162		5.70419
		3.88073	5.30741		3.52337														3			-0.65316	1.24817	2.09154		4.72163
		3.17546	3.98216		2.06245														2			-0.575754	1.36876	0.31096		5.87958
		3.0148	5.21075		3.32653														2			-0.473273	1.9591	1.90218		3.072
		3.50156	5.33118		2.84933														2			-0.649037	1.38348	1.02599		4.69232
		3.38526	4.20264		3.72874														6			-0.458916	1.44723	2.79754		6.08889
		4.12239	5.77441		4.46044														6			-0.44903	1.1265	1.66705		5.07341
		3.45763	5.90224		4.09833														3			-0.56214	1.11481	2.11612		5.40991
		3.39819	4.39089		3.45306														2			-0.603536	0.713311	1.71272		6.75532
		3.60945	7.24901		3.67888														3			-0.593383	0.919498	3.07717		3.51013
		3.35626	5.80503		3.84502														3			-0.761086	1.41544	1.40613		2.48447
		3.17193	5.53779		4.94248														3			-1.17178	1.23277	0.748112		5.64204
		3.39905	5.08801		3.1433														2			-0.648019	1.31905	2.83465		2.60619
		3.42625	5.31571		3.47613														3			-0.563251	1.22764	2.09104		7.10054
		2.94645	6.6665		2.88538														2			-0.763216	1.23901	2.02699		4.37284
		2.85421	4.10301		4.7272														2			-0.775093	1.10693	2.65469		5.71366
		5.71613	4.09345		3.53353														1			-0.737041	2.89139	3.89067		4.63331
		5.82411	3.77445		3.93874														2			-0.577753	2.35249	1.32853		5.74668
		2.93933	4.64993		2.71657														2			-0.473268	2.68073	1.69686		3.61261
		2.95979	4.70592		4.08979														2			-0.756984	3.57779	2.13224		2.30395
		4.7406	3.59351		4.67443														2			-0.570476	3.36812	2.75368		3.55368
		4.11541	3.15262		3.67244														2			-0.512762	3.11147	1.79921		6.40273
		4.61158	3.15956		2.33194														3			-0.899353	1.44967	1.01741		3.71199
		3.6785	3.52936		2.75509														3			-0.297635	1.31485	1.93263		5.87274
		6.32002	3.17559		2.69699														4			-0.948424	1.17758	2.81598		3.58217
		3.46131	2.70411		4.3892														2			-0.33326	0.964251	4.81207		2.42925
		10.0207	2.80082		4.22305														3			-0.73596	1.2943	1.79963		2.5327
		6.42893	4.236		3.48512														3			-0.991264	1.21443	1.927		4.66216
		3.29328	3.97061		4.21623														2			-0.94975	1.14995	1.7316		3.86556
		4.36272	5.0764		5.70054														3			-1.0092	1.19567	1.26455		4.97332
		5.87191	5.452		6.99306														3			-1.21338	0.686831	2.30746		3.7481
		4.91911	5.23477		5.27857														3			-1.10349	1.36039	0.904147		4.25431
		4.94319	3.33871		3.94641														2			-0.889881	1.36856	1.89718		6.04457
		5.59008	4.86116		5.04821														2			-0.361258	1.16464	3.71631		7.84596
		9.61486	5.47227		2.67588														2			-0.828314	1.60212	2.97954		6.77781
		5.42233	3.59236		2.7968														2			-0.741151	1.37605	1.553		4.77042
		7.41315	4.16096		3.39745														3			-0.709015	1.46019	2.52344		3.22799
		6.05437	4.96428		5.42754														3			-0.523684	1.34484	1.19877		4.45496
		6.33722	4.82731		4.08945														2			-1.22971	1.42273	0.965092		4.41261
		3.07652	5.93181		4.13825														3			-0.531809	1.51011	2.96151		6.63847
		4.80371	7.85859		4.31037														3			-0.555128	1.37328	1.76911		4.2017
		4.73254	5.08615		4.83993														5			-0.729124	1.47649	2.05004		5.95536
		4.27293	3.75582		4.18094														3			-0.567053	1.32075	1.52727		3.97411
		5.12795	3.24221		6.04446														3			-0.699106	1.37384	3.20984		4.91692
		4.75081	4.4632		3.42112														2			-0.618656	1.31889	0.408629		5.66015
		4.35386	5.01514		4.63189														3			-1.41381	1.47381	0.954637		3.71457
		12.3083	3.10513		3.72177														2			-0.922609	1.41701	1.60366		5.11143
		5.90775	3.22075		4.04602														3			-0.715798	1.27266	1.9858		6.18186
		3.93651	4.70509		5.63197														3			-0.417817	0.942119	2.2742		5.42446
		3.21993	3.90375		3.35063														4			-0.671815	1.41642	1.53186		6.01754
		3.06268	2.82253		4.41655														3			-1.14398	1.27728	1.8512		5.61269
		3.21814	2.65502		3.16229														3			-1.06167	1.18312	1.93732		4.96952
		3.34807	5.13344		2.48759														4			-0.494636	1.16277	1.58861		6.73945
		4.3104	4.39615		2.53631														5			-0.534744	1.02035	1.37978		5.32665
		4.29983	3.13402		2.75439														2			-0.512762	0.98415	0.969454		4.41178
		3.6372	3.01288		2.56625														3			-0.591328	1.10047	1.01531		4.25383
		3.41557	3.20719		2.35022														3			-0.76573	1.20901	1.09946		3.18271
		7.03941	3.08288		3.6491														2			-0.658214	1.4092	1.61116		3.01104
		3.27215	3.20998		2.1805														3			-0.661766	1.40645	1.87929		4.24505
		3.88299	3.11225		3.12119														3			-0.703754	0.916977	0.401255		3.49284
		3.63534	5.15656		3.09071														4			-0.53417	1.3351	1.63332		4.6794
		3.10981	3.26794		3.17589														3			-0.534842	0.820276	2.98354		5.79923
		3.27132	4.15205		3.77533														2			-0.530705	0.673008	2.01703		1.78225
		3.35003	5.5303		3.36197														3			-0.599077	2.11532	1.19708		5.64785
		3.10086	4.86389		3.47714														3			-0.70498	1.214	1.94397		4.46735
		2.91375	4.75909		4.10855														6			-0.536619	0.953152	3.79887		5.76395
		3.4725	4.01363		3.49005														3			-0.51516	0.995026	2.08514		4.75735
		3.43494	4.38956		3.09532														3			-0.646983	0.862857	1.92556		5.64258
		3.24977	3.71621		3.05155														2			-0.4587	1.44208	1.10669		4.77167
		3.09022	5.38775		3.46966														3			-0.651947	3.25326	2.61611		4.53754
		3.28754	4.80751		2.8117														3			-0.680417	1.39804	2.75361		4.69503
		3.26579	4.05278		2.58368														3			-0.501081	1.31811	2.50412		5.75872
		2.788	4.22918		3.42616														2			-0.699352	1.08223	2.11001		4.22383
		2.76399	4.65745		5.09694														4			-0.872109	2.06442	3.716		4.12265
		5.91361	3.16439		3.29215														2			-0.66568	1.16002	1.77091		3.54643
		4.33871	4.00416		3.30794														3			-0.777009	1.03077	1.19509		3.35116
		4.01139	3.22321		3.08499														7			-0.794632	1.31071	1.02978		4.91838
		5.28517	3.27441		6.34716														3			-0.593119	1.53171	2.6223		6.38967
		3.53689	3.83229		4.8069														6			-0.840933	1.23551	2.05335		4.64195
		8.66704	3.22463		4.61302														2			-1.15892	1.2452	3.34724		8.43212
		5.82172	3.49397		3.26169														2			-1.01616	1.36397	0.951192		7.8396
		4.31809	3.02231		4.34133														3			-1.11461	0.983471	2.7484		6.02033
		4.72185	3.36204		2.04469														3			-0.911195	1.28283	0.91975		5.17528
		4.60485	2.93623		1.91791														2			-0.657305	1.74957	4.1074		6.80074
		3.90209	3.32716		2.15108														3			-0.729919	1.33144	0.826722		3.71247
		3.74313	2.62704		2.42372														3			-0.500382	1.49676	2.77557		3.30743
		7.44746	2.59881		3.1775														4			-0.718562	1.50345	1.43516		3.9068
		5.27275	3.29371		2.41272														3			-1.05781	1.37267	3.02459		4.58114
		5.46822	3.40468		3.24887																	-0.620853	1.4209	2.92953		4.11436
		4.88411	2.66717		2.89878																	-0.631687	1.46919	0.983031		4.6323
		5.14604	2.61821		4.39249																	-0.852616	1.46092	4.57465		5.17137
		3.17279	3.01076		4.54922																	-0.853662	1.41913	2.22621		4.53001
		5.06991	3.5351		4.94671																	-0.486637	0.928671	2.1817		7.62501
		5.02085	2.76236		3.94716																	-0.575301	1.18991	2.59364		6.66098
		4.31361	2.62233		3.5968																	-0.679296	1.2684	1.48653		6.84291
		5.16229	3.18541		5.86406																	-0.652931	0.830134	2.56377		6.41018
		2.90221	3.44527		3.41878																	-0.570715	1.03935	3.32487		5.16127
		2.92831	5.14403		3.93269																	-0.526003	1.088	1.94096		7.58288
		3.12826	5.01145		4.83641																	-1.0429	0.828165	1.55245		5.27467
		3.43171	5.5468		3.44277																	-1.41961	1.24851	1.71341		6.99058
		3.96331	4.58537		4.12508																	-1.38443	1.15233	1.49142		5.2641
		3.73462	4.94036		4.82115																	-0.942695	1.15184	1.68198		5.78205
		3.73488	5.73524		2.52133																	-1.02577	1.20279	4.38234		4.06774
		2.42548	4.05766		4.34128																	-0.81069	1.28099	2.80581		5.99778
		12.0522	4.33198		5.40642																	-0.466242	0.852593	1.11076		4.50535
		3.54646	4.78083		4.07414																	-0.724618	0.664923	2.50472		4.12562
		3.21472	4.45524		5.49739																	-0.401891	0.88758	1.90385		5.50935
		2.93556	4.15523		4.08916																	-0.602893	1.32501	2.3456		6.32076
		2.69571	5.39916		4.11185																	-0.617136	1.38309	1.7006		6.9003
		3.25516	5.49095		4.9005																	-0.482815	1.37977	1.91852		7.40298
		3.52737	5.35757		4.41927																	-0.471076	1.42591	1.25819		5.79775
		4.60571	3.91172		5.09961																	-0.633877	3.02781	2.20299		5.73799
		4.4884	4.33738		3.82359																	-0.507683	2.61213	1.86842		6.69762
		12.3058	5.27349		4.5257																	-0.599959	3.35978	1.78701		6.33369
		4.72863	3.5471		3.17067																	-0.561142	1.26314	0.866173		4.25885
		4.71519	5.13119		6.34511																	-0.608692	1.42033	0.840926		6.54487
		4.96045	6.00149		4.13734																	-0.623263	1.50557	0.811103		4.35259
		5.06037	5.11261		5.27278																	-0.7361	1.43899	2.6716		4.8609
		5.88951	7.54349		2.97396																	-0.640435	1.46222	2.68931		3.79481
		5.17771	4.01184		3.39379																	-0.561041	1.31578	1.23772		7.05246
		3.61895	4.07905		4.51017																	-1.12302	1.26673	0.726155		4.77992
		5.12549	3.24422		3.24911																	-0.686473	1.55113	1.27751		3.14236
		6.54769	3.36413		4.78322																	-0.620914	1.44523	1.4142		3.50706
		5.20425	3.3383		3.89925																	-0.805935	1.1682	0.838594		1.90426
		4.99668	3.6442		3.89909																	-0.629519	1.29152	1.64925		4.15765
		4.05084	3.3534		3.92821																	-0.479568	1.37095	0.712969		4.17195
		3.23443	3.73425		3.78053																	-0.657819	1.2972	2.80097		4.008
		3.19672	3.10662		3.79486																	-0.799573	1.24625	0.927534		6.21188
		3.8187	2.64396		3.66098																	-1.00469	1.33875	2.26819		5.32247
		5.82444	2.8485		5.1597																	-0.694456	1.4107	1.20608		3.84813
		4.05632	2.62682		5.5841																	-1.14353	1.44781	1.29405		4.50022
		4.40405	2.96963		3.71422																	-0.683917	1.29497	1.80759		6.3063
		5.02816	3.16937		3.21226																	-0.59281	1.37857	2.16334		6.10105
		4.68605	3.44709		3.79439																	-0.782682	1.24575	2.55908		2.99296
		6.08446	3.74685		4.23524																	-0.860952	1.38664	3.07541		3.26447
		4.82565	2.82207		5.90574																	-0.880238	1.27776	0.863495		4.25122
		7.75086	2.79064		5.21006																	-0.695066	1.22953	1.3811		2.74492
		3.80153	3.56742		6.18606																	-0.679221	1.1233	1.49232		5.92486
		4.20343	3.76415		2.6799																	-0.679195	1.42185	1.4474		4.59776
		5.29878	2.8671		3.28276																	-0.406773	1.48038	1.21744		2.44641
		5.97838	2.89889		5.11063																	-1.04856	1.24308	1.35535		4.59464
		4.23956	3.64539		4.21206																	-0.593397	1.42474	1.31884		5.35175
		4.44038	3.33838		4.80586																	-0.572625	1.07772	1.86939		6.58025
		3.58695	5.52962		3.59754																	-0.516985	1.27979	2.60912		4.2252
		2.85708	5.08827		3.0474																	-0.645331	0.991545	0.995741		3.61958
		2.74696	6.37337		2.19138																	-0.651377	1.19803	3.50339		2.93705
		2.51583	5.18855		2.95276																	-0.57821	1.30873	1.26197		5.89151
		2.35049	5.0191		4.79069																	-0.654332	1.22598	1.03504		4.05897
		5.35097	5.26377		6.35301																	-0.626136	0.797797	1.43404		4.30413
		3.70842	4.73588		3.26506																	-0.482695	1.25343	2.81707		3.27417
		2.90464	4.29855		4.68862																	-0.847738	1.00454	3.28723		4.98022
		3.0121	4.71013		3.78109																	-0.612997	0.981215	1.28806		4.38976
		3.59886	4.81846		4.81295																	-0.572726	1.58532	2.54692		6.32922
		7.26934	5.24177		2.21027																	-0.61012	1.49567	1.92253		4.88266
		3.15843	5.77797		3.08155																	-0.436687	2.34702	1.50383		3.75007
		5.95449	5.35949		4.05853																	-0.600017	3.24075	1.01921		4.43574
		5.39298	5.50734		3.36156																	-0.616367	1.33425	1.66491		3.81107
		6.3298	4.23093		2.52555																	-0.61761	2.2584	1.47246		2.69663
		4.73147	4.99887		3.48293																	-0.531434	1.5848	1.62533		4.22505
		3.15372	4.41626		2.35301																	-0.535275	1.31044	1.13295		4.27858
		3.91173	3.9894		2.44278																	-0.479295	0.92173	1.37785		4.74669
		3.2626	3.71624		2.77402																	-0.553987	2.36952	1.17628		4.48771
		4.58461	4.1864		3.90537																	-0.652363	1.33256	1.07683		4.33184
		3.09367	3.76644		5.98793																	-0.530119	1.34702	1.22228		5.09153
		4.20594	4.04017		2.57794																	-0.618352	2.38236	1.3392		5.05754
		3.67196	3.41751		2.55201																	-0.61805	1.06031	2.56855		5.04903
		6.24809	3.25974		2.94018																	-0.513643	2.35574	2.38081		5.251
		3.87485	3.33695		4.09206																	-0.567828	1.38415	0.387614		4.78922
		5.66985	3.59308		4.39419																	-0.553543	1.26801	1.73025		4.17314
		8.42079	3.58211		3.09986																	-0.55918	1.45997	2.59088		5.30317
		4.90972	3.70059		4.03459																	-0.713516	1.45961	1.17663		5.78999
		10.8055	4.58875		2.71022																	-0.633261	1.24736	0.94073		4.16376
		4.44832	4.56885		2.79491																	-0.551876	1.37071	2.07741		6.28629
		4.98771	3.4027		4.59443																	-0.352012	1.4286	1.20164		2.20928
		6.05118	3.40457		2.96617																	-0.455876	1.46202	2.88729		3.53732
		4.34758	2.57651		4.68251																	-0.943885	1.43934	3.47715		2.35793
		8.13517	2.73241		3.43593																	-0.651767	1.3972	2.27539		3.26084
		4.55154	3.44382		2.72962																	-0.845725	1.19187	1.1538		2.42431
		4.97684	3.77751		3.32898																	-0.300582	1.40768	2.281		5.3995
		4.08023	2.8654		6.15481																	-1.19689	1.60488	3.19866		2.55401
		7.09874	3.09915		2.54193																	-0.603562	1.29339	1.69045		3.99513
		5.99637	3.27628		4.74264																	-0.651357	1.31312	1.02295		4.37168
		3.52326	3.46001		3.58915																	-0.753774	1.35208	2.20849		4.46111
		4.95578	5.97409		4.53438																	-0.795721	1.2174	2.52515		5.71173
		4.61749	5.51871		4.37978																	-0.469965	1.32205	0.413294		2.48072
		4.85541	4.28342		5.96236																	-1.11184	0.957541	0.878506		5.75924
		11.3688	6.04949																			-0.689793	1.48705	0.928874		6.39916
		6.85723	5.31687																			-0.537874	1.19163	0.779718		7.13355
		4.26869	4.8507																			-0.924827	1.01702	1.30749
		4.01268	4.62253																			-0.59553	1.34555	1.828
		3.94134	4.13374																			-0.741599	1.06792	1.0877
		4.26451	5.12256																			-0.507203	1.10872	1.78027
		4.29105	4.44923																			-0.885109	0.789451	1.0101
		4.79447	3.37239																			-0.610864	0.851754	0.856536
		4.45985	3.86359																			-0.870423	1.0148	1.08486
		4.0575	4.07033																			-0.818147	1.06136	1.46104
		4.52964	3.70808																			-0.650298	1.31703	0.842054
		11.578	2.52489																			-0.590501	0.942371	2.9954
		11.7855	2.63793																			-0.537554	1.10272	0.670418
		5.07792	3.1933																			-0.763022	0.961147	0.619043
		2.74953	3.85833																			-0.388309	0.9742	2.00767
		3.57676	3.47208																			-0.570943	1.17643	1.50456
		3.16975	3.85932																			-0.449758	1.06647	1.82475
		3.06973	4.58913																			-1.03469	2.87009	1.6575
		4.11931	5.20882																			-0.340655	2.46562	1.2091
		3.72978	4.44646																			-0.749109	2.74637	1.90626
		3.08819	4.24733																			-0.665704	0.879569	6.0015
		2.75735	3.61176																			-0.4883	0.822595	1.09742
		6.27156	5.13342																			-0.780407	0.799774	2.11628
		4.67967	4.80603																			-0.794025	0.75961	0.82322
		3.83559	4.11613																			-0.838032	1.36916	1.4803
		3.70809	4.94987																			-0.811944	3.51164	2.33881
		3.42383	4.86464																			-0.568114	1.26578	2.32055
		3.58064	7.15569																			-0.290213	1.38538	0.820629
		5.33915	3.1789																			-0.76026	1.4741	1.03087
		4.58224	4.33261																			-0.292965	2.28993	1.97594
		7.42179	5.1263																			-0.798659	1.53817	1.77528
		2.93366	5.97656																			-0.521833	2.85579	2.08939
		2.80177	4.89169																			-1.04806	2.95762	1.3047
		3.79155	4.98747																			-0.737804	1.28706	2.06536
		3.38275	4.27765																			-0.523428	1.3545	0.876252
		3.49597	4.46012																			-0.581464	2.67918	1.22795
		4.6444	4.65998																			-0.601627	1.26655	2.21728
		5.06118	4.15075																			-0.612707	1.2687	0.973303
		8.62549	3.62103																			-0.591755	1.94597	0.676544
		3.4333	3.83777																			-0.543767	2.51811	0.647649
		8.21828	2.97394																			-0.56872	1.21783	0.678014
		4.85477	3.02017																			-0.584396	0.9791	1.02979
		3.41242	2.94207																			-0.565308	1.06987	1.84977
		6.61872	2.80759																			-0.485432	1.38193	2.18948
		4.00007	5.30447																			-0.572254	1.18792	1.86898
		4.5086	4.32359																			-0.629345	1.26683	1.20433
		4.4755	3.27092																			-0.545794	0.777555	1.77135
		5.8442	3.10177																			-0.468506	0.941776	2.33221
		4.65109	3.17856																			-0.625725	1.01794	1.46493
		5.17749	3.30058																			-0.529653	1.51046	1.21871
		6.69335	4.53895																			-0.549383	1.27583	1.14938
		3.52145	4.56549																			-0.533559	1.12512	2.51034
		3.55459	3.95825																			-0.4414	1.21845	2.71287
		7.40671	3.82506																			-0.561884	1.15465	1.46749
		4.92992	3.99464																			-0.739818	1.28752	2.49427
		4.10444	4.49559																			-0.63474	1.32667	1.41249
		3.79673	3.75475																			-0.642046	1.24391	2.42101
		4.04277	3.55837																			-0.546307	1.21702	2.85632
		7.32185	4.94129																			-0.5984	1.1305	2.10532
		5.56156	5.35299																			-0.583821	1.34205	0.669899
		5.33612	4.10619																			-0.475523	0.773994	1.2415
		5.07527	4.03266																			-0.47867	1.25676	1.50632
		5.53324	3.14898																			-0.470243	0.940635	1.44212
		5.54455	2.60344																			-0.613493	0.595639	1.75236
		10.1156	5.02441																			-0.636884	1.2628	1.98678
		3.52789	3.30309																			-0.658093	0.904827	2.05556
		2.90674	3.44772																			-0.579098	0.96786	1.96842
		3.74144	3.3395																			-0.578046	1.11425	0.88826
		3.49428	3.45583																			-0.578267	1.25328	4.20348
		3.76656	3.31477																			-0.665901	1.34971	0.842604
		5.51183	3.5966																			-0.653322	1.32105	1.00153
		3.39497	2.8205																			-0.406776	0.653416	0.642999
		3.29237	2.88773																			-0.516284	0.791954	2.13397
		3.16069	3.43277																			-0.725253	1.34668	1.28833
		2.70753	3.07056																			-0.745823	1.23431	1.45715
		3.02155	3.24213																			-0.865098	0.77542	1.4538
		3.05644	3.60652																			-0.512419	0.51135	0.0653173
		3.6451	3.56776																			-0.496723	0.543994	1.66485
		4.83187	3.86978																			-0.562649	0.428623	0.944171
		4.92468	2.77816																			-0.767809	0.70209	1.23728
		3.19702	2.67161																			-0.853945	0.69696	1.13887
		2.73309	3.76601																			-0.541847	1.17908	1.19744
		4.00151	3.99651																			-0.57058	1.30373	1.46093
		4.80465	4.16878																			-0.632539	1.21347	1.0543
		4.93668	3.02835																			-0.720882	1.96967	0.888896
		5.1393	5.34964																			-0.754108	1.465	1.85517
		4.4592	4.91326																			-0.491567	1.69827	2.56781
		3.34341	3.75903																			-0.524991	1.48036	0.857954
		7.00675	4.97809																			-0.616676	1.18355	1.86678
		7.77617	4.61585																			-0.690439	1.81828	2.13161
		7.56282	3.86555																			-0.645894	0.996973	1.63923
		4.90161	4.05714																			-0.805594	0.496994	1.68792
		5.23127	5.77162																			-0.684679	0.834951	1.82343
		7.07521	5.12075																			-0.271924	0.776888	0.772535
		4.37613	4.21509																			-0.659701	1.02168	0.628387
		4.94133	5.62216																			-0.564363	0.580211	3.27683
		3.69118	3.71789																			-0.560434	1.26672	1.31518
		3.98341	5.30784																			-0.544922	0.825837	3.47127
		6.4663	4.9259																			-0.505351	0.981551	1.4179
		4.7757	5.02489																			-0.505438	1.55535	2.26287
		4.51459	3.95359																			-0.597363	0.967907	1.98487
		3.76031	4.00319																			-0.630775	0.947692	0.977821
		4.90969	5.20452																			-0.645198	0.49671	0.769686
		9.80011	4.40663																			-0.676002	0.808205	1.00462
		3.80626	3.91104																			-0.53142	1.17828	1.68878
		5.23881	3.84038																			-0.588461	0.629221	0.499814
		8.10185	4.0922																			-0.582622	1.13827	1.9494
		7.75105	3.95413																			-0.649598	1.64586	2.11065
		4.19576	3.0361																			-0.538458	1.22483	3.83479
		3.82928	3.47793																			-0.560498	1.45643	2.10623
		5.97107	4.29741																			-0.588859	0.891465	1.85737
		4.38784	4.06845																			-0.577319	0.555925	2.8906
		4.25353	3.23792																			-0.547687	0.891295	1.44932
		4.75779	3.23169																			-0.50994	0.672453	1.30446
		8.03328	4.09965																			-0.644328	1.04272	1.31626
		6.15813	3.69445																			-0.53232	0.980766	4.14649
		4.58458	2.70144																			-0.503696	0.948612	0.349526
		4.65993	2.59043																			-0.591894	3.14015	0.578608
		8.51867	3.71278																			-0.557892	2.73579	1.29291
		3.33902	3.35829																			-0.629093	1.58089	1.38293
		3.2635	5.45283																			-0.620866	1.61442	0.963432
		5.11936	4.75119																			-0.552066	1.24549	0.883784
		4.81968	4.59417																			-0.430012	1.46543	2.88331
		4.99524	5.18546																			-0.689	1.02471	3.94997
		7.08464	5.87468																			-0.421075	1.19781	1.17119
		5.09705	5.65001																			-0.682212	2.37809	1.65614
		6.11746	5.3524																			-0.207383	1.3224	1.31544
		5.84984	4.35775																			-0.68755	1.11528	1.3977
		4.35718	4.22499																			-0.508408	0.707226	1.79896
		3.72931	4.20359																			-0.546021	0.719353	1.2745
		5.03335	5.74376																			-0.582908	0.597684	2.16495
		4.74145	3.98883																			-0.69963	1.12488	0.696231
		4.46627	3.47544																			-0.642896	1.26682	2.52702
		2.9015	4.11138																			-0.470129	0.801869	1.15769
		6.50814	5.60463																			-0.50028	1.23026	1.8174
		7.48385	3.45512																			-0.594117	0.463745	1.29155
		4.307	3.85648																				1.36912	1.31524
		3.58887	5.16188																				1.23296	0.938187
		4.26937	3.52336																				0.429396	3.57213
		6.33291	3.26496																				0.556199	0.456199
		3.46402	3.79748																				1.21623	0.615496
		2.974	3.83903																				0.984085	1.86374
		3.32122	3.07899																				1.15863	1.83467
		9.25051	3.33462																				1.03444	1.51968
		8.75137	4.51186																				1.27255	1.64142
		3.55056	4.63231																				1.0485	1.83385
		3.87367	4.97782																				1.13872	1.74226
		3.89455	4.28232																				1.72113	1.76868
		4.07124	4.46092																				3.58508	1.55058
		3.55471	4.14055																				3.52655	1.53881
		3.8021	5.55243																				1.09146	0.940041
		8.15247	5.13361																				2.81129	1.17215
		6.3179	4.15554																				1.59003	1.93086
		4.65109	5.19957																				1.88449	2.32094
		5.62563	5.56513																				0.748396	1.53561
		5.4984	3.76205																				1.49312	1.93611
		7.21677	4.21642																				1.36714	1.30156
		6.63382	3.45224																				0.684473	1.28498
		5.02094	3.23868																				1.09832	1.13997
		5.88584	3.83954																				1.03272	2.81669
		6.08441	3.66237																				0.817263	1.31343
		6.76217	5.4523																				0.632604	1.59853
		5.49137	4.95886																				0.826352	3.3362
		4.47044	2.44499																				1.21077	1.70598
		4.74503	4.51372																				1.04146	2.21057
		4.0678	7.12244																				1.09123	3.65556
		5.22046	4.50948																				1.51814	0.879455
		4.65657	3.86772																				1.31463	2.45805
		5.99156	3.48109																				1.11118	2.67564
		4.33504	5.32082																				0.933277	0.960764
		4.5866	5.32474																				1.04528	0.473699
		3.5576	5.11226																				1.10127	2.83772
		3.40768	4.37497																				1.13755	1.52574
		4.12395	5.82269																				1.06384	1.40391
		4.25411	4.14842																				0.896409	2.68655
		3.15402	4.63342																				0.828628	1.32623
		3.21907	5.18128																				0.962107	1.17008
		3.30461	5.51772																				1.39012	1.61359
		4.97523	4.96448																				1.13695	1.56612
		6.13102	4.05041																				0.607139	2.33189
		4.33208	5.5373																				0.142717	1.37052
		3.83443	5.87602																				0.535551	1.10401
		4.20355	3.3661																				1.34399	1.79249
		3.6659	3.29074																				1.3614	1.49943
		3.24717	3.83869																				0.859103	0.238216
		3.55943	3.65004																				1.43513	2.26353
		3.34747	3.1309																				1.47346	2.23254
		3.615	3.35851																				1.43413	0.674301
		3.1261	5.34985																				1.36578	1.00552
		2.8385	3.59783																				0.870324	1.50205
		3.26648	3.69612																				0.829086	2.03968
		6.12448	2.79558																				1.36532	0.867947
		5.93299	2.84468																				1.25778	0.853773
		3.13452	3.5345																				1.33941	2.36265
		4.33541	3.66275																				1.26514	1.55298
		3.60738	8.38915																				1.06488	1.46002
		4.34731	4.18761																				1.23191	0.222305
		6.19812	6.48548																				0.511628	1.37644
		5.66636	3.87414																				1.31622	1.31342
		7.05832	4.7298																				1.31927	1.32636
		4.21109	4.30942																				0.93062	1.54124
		5.16854	5.54948																				1.32592	1.08576
		5.10492	7.10802																				1.59699	0.798839
		8.91079	4.04366																				1.22694	1.52921
		4.05774	3.0738																				1.17085	1.15657
		3.51737	3.35107																				0.872008	1.97054
		5.34643	2.81569																				1.41058	1.8401
		4.66885	2.7294																				1.52326	1.19107
		5.89931	2.95956																				1.51724	2.56483
		4.67748	2.93936																				1.4901	1.52602
		4.47719	3.01758																				1.20303	0.960206
		4.98669	3.09723																				1.43039	3.87582
		4.97997	4.01839																				1.41908	2.06133
		5.73181	3.17421																				1.39506	1.56155
		4.94544	3.1135																				1.26437	2.65195
		4.68841	4.64281																				1.3044	0.387043
		6.97997	5.10014																				1.24406	1.66865
		4.21988	4.81716																				1.26472	0.941206
		4.0734	4.23029																				0.569935	1.4595
		3.31459	4.87174																				0.419816	2.52542
		3.26204	4.18338																				1.3095	1.56871
		4.79207	6.8141																				1.19231	2.63515
		5.83969	4.96631																				1.20368	2.18215
		3.6614	5.91193																				0.496677	1.66634
		3.42851	6.53177																				0.775172	0.861649
		3.23544	3.7856																				1.16638	2.52365
		3.2391	4.62246																				1.1704	1.85114
		8.80991	3.71759																				1.4079	1.09147
		5.08834	3.98567																				1.4258	1.19801
		7.19968	4.12241																				0.484035	3.16214
		4.20717	3.47318																				1.4218	0.707269
		5.41854	3.24762																				0.900464	1.66852
		3.75986	3.10146																				1.41976	1.82132
		3.94288	3.2905																				1.48717	1.78153
		4.21637	3.86895																				1.24925	1.13287
		4.88124	3.57613																				0.986784	1.28793
		8.50017	2.90229																				0.48373	0.87187
		8.03422	2.88462																				1.20128	1.58207
		4.97919	2.93774																				0.763012	0.797218
		4.62975	3.26002																				0.609665	1.38403
		4.75577	3.47503																				1.29639	1.74352
		5.3747	4.15313																				1.48759	1.62133
		4.03515	6.81991																				1.03447	2.67086
		4.61291	5.05451																				0.717911	1.71258
		3.20507	6.80492																				1.00896	1.62396
		6.69398	4.43472																				1.32459	1.47734
		2.63741	4.83344																				0.965205	1.77853
		2.85883	5.86793																				0.89514	2.29954
		3.52808	5.22238																				0.619445	1.34754
		3.72943	4.8106																				0.588488	2.21291
		3.64087	5.28243																				0.825282	1.40374
		3.606	5.95524																				0.864748	2.05511
		4.70725	6.65664																				0.670767	1.31762
		4.8791	5.45931																				0.674207	2.57756
		4.23075	3.01257																				0.852532	1.55849
		4.403	3.44057																				1.08197	1.63864
		3.0714	3.75243																				0.835314	2.02335
		2.86256	3.91622																				0.962825	1.62305
		3.11049	4.91564																				1.3211	1.12204
		2.97664	5.00976																				1.28666	1.11027
		3.5974	3.53238																				0.759935	4.61558
		3.31925	3.32465																				0.700901	0.80211
		2.96564	3.20643																				1.32651	2.13822
		2.78688	3.62462																				1.43051	2.27587
		4.489	2.95001																				1.11826	2.53014
		4.70018	2.7729																				1.32835	3.11776
		5.67392	3.66081																				1.97717	1.46835
		6.34411	3.93252																				1.42272	2.34125
		3.50778	3.81494																				1.34078	2.24574
		5.38254	3.6716																				1.20687	3.67055
		4.00197	4.76174																				0.927181	1.4297
		6.48289	4.85163																				1.33663	1.88636
		4.18652	3.90964																				0.477598	2.17476
		5.30731	3.65521																				1.20547	2.80907
		3.89104	4.99397																				1.0922	1.28861
		3.77938	5.08364																				1.33769	1.20709
		3.23951	4.30907																				0.605419	1.26887
		3.76367	5.77358																				1.08127	1.59426
		3.00488	4.72765																				1.07692	0.883915
		3.32808	4.92406																				1.0413	2.31684
		3.64524	3.70854																				1.17837	2.00781
		3.07697	3.58757																				1.18068	4.20769
		3.38657	4.912																				1.30907	2.73888
		3.48679	5.1627																				1.40455	1.18978
		4.7469	4.39347																				1.14457	1.5919
		3.51111	4.67491																				1.00765	1.57645
		3.21827	3.94837																				2.99659	3.11652
		8.37594	3.81248																				2.50506	1.47999
		4.90831	3.67302																				3.19526	0.617968
		4.79276	4.28448																				1.3347	1.28592
		5.39311	4.11737																				1.48172	1.33134
		4.19319	4.50618																				1.36906	1.23279
		3.8847	3.37827																				1.52179	1.02897
		3.45618	2.52491																				1.31476	2.03607
		3.63248	2.96643																				0.484839	1.55698
		5.44469	4.54321																				1.30607	2.53775
		3.76265	4.28514																				1.33406	0.589003
		11.0642	3.33318																				0.952799	0.991426
		3.16111	3.90222																				2.03543	1.47301
		3.34312	3.84019																				2.24694	0.649928
		6.24224	3.7892																				1.29582	3.51092
		6.3143	3.62871																				1.54041	0.962853
		3.11858	3.55081																				1.13567	2.00478
		3.26826	2.78609																				1.2726	1.58033
		2.81177	3.11563																				1.22652	0.476609
		3.39973	3.38431																				1.23188	2.68904
		5.95809	3.21306																				0.888229	1.39739
		3.24401	4.52976																				0.8902	0.189697
		3.45328	3.22356																				1.26294	1.3027
		7.14752	4.31711																				1.56781	2.11983
		8.86453	4.17863																				1.5937	4.85457
		3.24726	3.03076																				1.62299	0.662083
		2.92305	4.92858																				0.927719	1.37101
		7.99063	3.62638																				1.27202	1.96969
		5.4979	4.3044																				1.20835	2.26701
		3.7189	3.01268																				0.866723	2.3591
		4.14173	4.55474																				2.59149	1.22544
		5.57711	5.63462																				1.40714	2.52161
		4.09091	6.09079																				1.53331	1.82311
		5.11806	4.94514																				1.28207	1.60767
		5.71884	3.20389																				1.3892	1.24285
		4.20026	3.38516																				1.06991	1.50567
		4.77446	4.36528																				1.47093	1.49538
		4.78822	2.95033																				1.32636	1.41118
		4.94145	4.97126																				1.46677	1.91306
		4.53399	3.37284																				1.44824	2.83638
		4.95884	4.04824																				1.14501	1.0087
		4.07464	5.28117																				0.527198	2.44905
		3.66602	2.6482																				0.911518	1.18036
		3.7735	4.0435																				0.527338	2.27401
		4.01089	3.52365																				1.12549	0.862992
		3.8122	3.50836																				1.07187	1.42623
		3.38025	3.28863																				1.37653	2.07583
		3.09252	5.0024																				1.43372	1.25416
		4.40315	4.68178																				1.43296	1.98281
		4.10629	3.42493																				1.35458	0.755927
		3.03319	3.66354																				1.1492	1.02999
		3.23743	3.27454																				1.44612	0.632852
		3.07021	6.86485																				1.33795	0.357338
		2.79777	4.7189																				1.08594	1.18382
		5.56926	3.38714																				1.24303	1.36124
		3.32037	3.8283																				1.3262	1.57848
		6.55259	3.57299																				1.45422	1.67038
		9.07853	5.5133																				1.28639	2.67754
		6.26609	3.86793																				0.935967	1.43803
		4.03101	4.33016																				1.15976	0.617979
		3.68905	5.05436																				1.42255	1.10429
		5.29118	5.97329																				1.5787	1.9138
		3.90211	4.7487																				1.30813	2.98171
		5.31757	4.84368																				1.38839	2.12995
		4.2261	4.48883																				0.92553	1.15524
		3.58179	4.64069																				1.42405	1.7752
		6.66448	4.19076																				0.870136	1.69725
		5.485	2.83809																				1.17824	2.89443
		3.41896	3.96545																				1.22099	0.809237
		2.78748	2.87866																				0.867114	2.52331
		2.92175	2.56769																				0.958885	0.698514
		4.48737	4.18612																				1.29362	0.676539
		3.35292	2.82244																				1.16316	2.04891
		3.08984	2.86604																				1.34569	1.20593
		3.28499	3.42389																				0.996041	1.44443
		3.1817	3.37757																				0.875781	0.333714
		2.96792	4.23371																				1.2274	2.92833
		2.60232	4.81473																				1.23847	2.03232
		3.47357	3.09318																				1.17052	0.852317
		3.66205	2.93366																				1.27023	0.978031
		4.17141	3.27244																				1.5437	1.22249
		4.83482	2.95621																				1.40814	0.303147
		3.12078	3.02545																				1.27259	2.34104
		3.14377	3.04325																				1.30736	0.815517
		6.9121	2.84931																				1.03241	2.45587
		3.75531	2.83967																				1.04199	1.58753
		3.63038	2.6929																				1.23681	1.28611
		5.62313	2.54984																				1.11367	1.72762
		3.45479	3.50441																				0.964392	1.4599
		6.07483	3.88503																				0.923442	1.02072
		5.67546	4.67226																				1.04149	2.01471
		3.82558	3.91288																				0.939162	3.96782
		10.8666	4.53799																				0.62493	1.41366
		4.11885	3.77937																				1.44986	1.31844
		5.05328	2.83859																				1.14004	2.46425
		5.23047	3.28348																				1.32446	1.34059
		3.52303	3.271																				1.33794	2.42718
		5.35462	3.4178																				1.40979	0.673046
		3.72423	3.83758																				1.48586	0.540142
		3.09872	3.46609																				1.50431	0.688361
		4.29874	4.60278																				1.43588	2.61079
		4.16115	3.68552																				1.23854	3.01225
		4.61834	3.8796																				1.41832	2.54525
		4.72462	5.37531																				1.03797	2.65654
		4.23909	6.13142																				1.37896	3.47082
		3.58834	3.43995																				1.18024	1.66006
		2.99422	4.32754																				1.43542	2.28613
		4.01257	3.54052																				1.39014	1.2358
		3.87544	3.0822																				1.36009	1.19054
		4.13341	5.24755																				1.1896	1.34096
		4.18785	5.03061																				1.33055	3.83843
		4.67709	4.80834																				1.13475	2.28093
		3.98758	4.67001																				1.28322	2.32142
		3.02347	2.97634																				1.08352	0.659782
		4.0422	3.7548																				1.17877	1.50035
		5.87206	3.2678																				0.657268	2.29927
		4.24974	3.5092																				1.29415	1.54839
		5.21914	5.31799																				1.24462	1.741
		5.04259	5.6431																				0.642222	1.17128
		5.63549	4.59612																				1.47607	1.46673
		3.58121	3.86199																				1.24088	1.49564
		3.85868	3.06045																				0.941346	2.54321
		4.76849	5.00689																				1.15121	1.01908
		5.19463	4.61991																				1.23695	2.05453
		4.47073	5.93942																				1.16022	1.03518
		4.22036	3.18272																				0.964561	2.28499
		3.6018	5.8575																				0.662633	1.83053
		3.23232	4.20784																				1.67093	1.29929
		6.68882	5.07176																				2.65573	1.72167
		8.55563	3.44328																				2.89933	3.87713
		3.98665	6.07523																				1.02135	1.91982
		3.16782	4.20555																				0.614235	1.48413
		8.98818	2.76811																				0.478549	1.17495
		14.1772	4.02673																				0.92074	1.54091
		5.77711	5.93236																				0.807671	1.8651
		4.89166	2.96767																				0.856539	1.03955
		10.8566	2.91205																				1.12787	1.82963
		3.54113	2.8421																				1.10983	1.47546
		3.11131	3.03733																				0.691623	2.52418
		3.27674	3.9737																				0.557062	1.71514
		5.89488	4.89328																				0.82705	2.87189
		3.50121	3.89708																				0.711123	1.14114
		2.89092	5.2051																				1.28643	0.941857
		3.50834	3.1633																				1.45932	1.12611
		3.28092	3.1517																				1.35554	1.77354
		3.89123	3.80101																				1.28591	1.44952
		3.84374	3.27246																				1.27514	2.27979
		2.86107	5.20551																				1.25708	1.9947
		2.78267	4.43479																				1.38757	1.49031
		2.68919	2.97328																				2.37234	3.45229
		11.6448	4.06947																				1.14616	2.32881
		4.03561	2.85896																				1.26137	0.90066
		5.67257	5.00482																				0.704958	1.21891
		7.15433	3.58394																				0.698605	0.821221
		3.22288	5.33206																				0.864814	1.47759
		4.90008	3.2111																				1.11028	1.47831
		4.7457	5.26634																				0.659919	1.42835
		3.2103	3.38225																				0.914422	0.980608
		4.17243	4.94365																				1.13933	1.14262
		3.81783	3.36998																				1.24983	1.63758
		4.74612	3.39994																				1.5247	3.24479
		7.0562	3.35876																				1.16303	2.01892
		4.11923	3.63318																				1.35438	0.63729
		5.57204	5.05064																				1.37042	2.42807
		4.3663	7.55504																				1.29023	0.98172
		3.39343	4.96016																				1.18504	2.20955
		3.21079	3.53513																				1.47783	1.89491
		3.56836	3.91512																				1.31706	1.9708
		6.62239	2.98848																				1.3443	2.62486
		3.45015	4.25958																				1.43645	1.32228
		2.9909	2.65757																				0.848281	3.10018
		5.52129	4.33822																				1.47212	2.36116
		3.6638	5.74933																				1.20438	1.04955
		3.14195	4.9578																				0.998174	0.892509
		4.82261	3.81951																				0.852253	1.54452
		4.26049	4.76979																				0.640009	1.75278
		3.58923	4.05127																				1.19094	2.7205
		3.04045	4.49359																				1.29129	1.68221
		2.83766	6.02095																				0.855275	2.343
		2.96556	5.57411																				0.743948	0.6241
		5.59942	5.31039																				0.823709	2.91732
		4.15949	3.55083																				0.818477	2.98574
		6.26588	2.51805																				0.455602	1.22763
		4.18489	3.38854																				0.546325	0.992075
		4.69472	6.32424																				1.29894	3.69562
		2.92269	3.59981																				1.25564	2.81809
		3.33502	3.24035																				0.772931	2.6892
		2.9757	5.34052																				0.94406	1.31074
		2.9966	3.90565																				0.655936	0.78477
		3.19524	5.65869																				0.518674	3.9659
		3.38685	3.66272																				0.770695	2.36005
		3.29804	4.89012																				0.82067	2.00055
		4.55005	4.86345																				1.18394	0.683595
		3.97371	2.8216																				1.10554	2.23172
		3.85798	2.83747																				2.56918	1.53212
		4.39831	2.98726																				0.7177	1.28099
		4.40422	5.34676																				0.723646	0.384631
		5.07412	4.06162																				1.18474	1.65427
		4.9574	6.77697																				0.545871	2.78339
		5.46808	3.23067																				1.07606	0.808425
		8.18273	2.73348																				1.28331	1.94539
		4.03296	2.95743																				1.25927	0.504475
		3.94538	4.4501																				0.84146	1.52201
		7.7123	4.10861																				1.35503	2.50177
		4.60464	4.78692																				1.20764	1.58383
		4.82779	3.9589																				1.17439	2.11739
		3.83716	3.60631																				1.2374	1.89041
		2.89784	6.37594																				1.11082	1.10759
		2.96713	5.9665																				0.228857	1.10041
		12.0742	2.62234																				0.679818	3.88982
		3.19527	4.17836																				0.73824	0.913814
		2.96001	4.63684																				0.836451	3.25119
		3.49899	3.65804																				0.972242	1.31735
		3.20131	3.77968																				0.232007	2.36407
		3.15492	3.28761																				0.63634	3.82592
		2.93006	4.35814																				0.43898	0.807151
		2.96723	5.533																				0.439695	1.44714
		6.53981	3.52198																				0.63614	1.32792
		4.6293	5.19214																				0.842478	1.11161
		5.5937	6.06769																				1.15654	2.3493
		4.06669	3.61229																				0.636916	1.97042
		10.2424	3.47551																				1.09458	2.97679
		3.22213	5.31644																				0.856415	1.94859
		3.22193	3.67107																				0.559824	1.83157
		3.27389	4.18889																				0.516298	3.45648
		3.47308	5.32526																				0.489303	2.84198
		3.83517	3.55303																				0.883695	2.31849
		4.04594	4.74824																				1.20188	2.89211
		4.52028	5.34811																				1.31191	1.57135
		3.55073	4.32123																				1.65263	3.30561
		5.01615	5.32734																				1.41099	2.48889
		4.28605	4.36238																				1.41665	2.10651
		5.19959	4.91554																				0.733717	1.38808
		2.95939	3.56523																				0.963929	1.26643
		3.02331	4.79298																				0.743141	1.91941
		3.19227	3.55987																				0.705137	1.7145
		2.89291	4.50912																				0.695265	1.04183
		2.76367	3.47776																				1.22095	4.24269
		5.78999	4.12834																				1.1498	2.59014
		3.50774	5.16022																				1.06541	1.06292
		6.61745	5.20164																				1.12176	2.45422
		4.00026	5.89103																				1.3088	1.15011
		4.53308	6.27678																				1.21732	1.09219
		3.43549	6.45223																				1.41099	1.18765
		2.762	3.55885																				0.661328	1.91661
		2.80245	5.95774																				0.948501	1.02386
		3.95999	3.29652																				1.50317	1.66588
		3.83688	4.95372																				1.46226	2.80363
		4.56106	3.10727																				1.40956	1.10854
		5.29711	4.68933																				1.31582	1.93447
		7.4433	3.55792																				0.888635	3.0738
		5.60649	3.76383																				1.23941	0.552094
		8.42258	3.25385																				0.940248	1.5837
		3.13902	3.15126																				1.45787	1.68728
		4.06909	4.24611																				1.18703	1.83178
		4.33326	5.25261																				1.32513	2.4533
		6.33099	3.19133																				1.36538	1.15673
		5.76758	3.12076																				1.02715	1.36485
		7.11327	2.8447																				0.760174	1.12358
		6.21346	3.01127																				1.62798	0.895452
		5.42777	5.60898																				0.827271	1.96032
		4.03714	8.77396																				1.05766	-0.180403
		2.80042	4.58345																				1.24587	0.96085
		2.43715	3.19111																				1.0286	8.39906
		5.04891	2.72588																				1.29707	4.59747
		4.93168	3.65816																				1.35301	1.6981
		3.15291	3.42271																				1.03546	1.65818
		7.32294	3.2661																				1.38582	2.2374
		3.28159	3.27584																				1.08879	1.84472
		5.00781	3.85749																				0.871359	1.65634
		4.12176	3.65946																				1.36696	1.19261
		4.46602	5.01461																				1.52047	1.10824
		5.36683	3.23375																				1.48873	1.72175
		6.16976	3.40463																				1.56409	1.92558
		3.5881	4.71911																				1.21457	2.10812
		4.55163	3.56486																				0.836724	1.99906
		2.85789	3.63038																				0.477076	0.677522
		2.91962	3.97104																				0.96958	2.50116
		2.67559	2.99836																				2.38268	1.98008
		3.08654	3.00161																				2.29848	2.04507
		2.62442	4.39704																				2.69973	2.25283
		7.23442	4.65255																				1.36872	2.22302
		8.31619	4.22645																				2.66857	1.7692
		9.0022	2.88978																				1.67134	1.92428
		3.90766	6.3532																				0.958222	1.00943
		3.42648	3.24161																				1.39145	2.86872
		3.05004	4.05435																				0.805878	2.38873
		3.23586	3.96586																				0.939147	1.06334
		3.13168	4.10241																				1.79579	3.46823
		3.52752	5.61165																				1.42624	1.76809
		4.55396	3.46681																				1.68533	1.14236
		4.0452	5.24336																				0.829697	4.53179
		4.07967	4.09133																				1.3128	1.15851
		6.94955	3.57752																				1.46419	1.93413
		6.44268	3.45927																				1.44435	3.08493
		2.74253	3.17485																				1.25117	1.96069
		4.22354	3.39792																				1.41362	1.31209
		6.87841	5.82208																				1.26218	0.701158
		3.82198	5.14222																				0.940147	3.08187
		4.28044	3.79715																				1.13459	1.85545
		5.85376	3.73791																				1.30284	0.753449
		6.12703	3.36327																				0.953067	1.87738
		5.90426	3.55809																				1.42306	1.87572
		5.02647	4.7084																				1.04328	1.24641
		4.99711	4.22411																				1.23972	2.4424
		3.81029	2.52526																				0.80761	2.23668
		7.41939	4.00686																				0.998366	2.16796
		4.36845	4.34594																				0.945928	0.253139
		6.05389	4.34858																				0.716383	1.74039
		4.88644	3.4101																				0.54122	1.08553
		3.83136	4.28071																				0.815775	0.905011
		3.74479	4.38432																				0.923981	0.959848
		4.22957	3.11095																				1.23403	0.702457
		10.1187	2.75307																				1.26651	1.59859
		4.80888	3.59347																				1.07106	1.98912
		3.87311	3.25835																				1.182	2.05773
		3.35624	2.57953																				1.39702	2.17375
		10.4807	3.06698																				1.38619	2.09235
		3.64756	4.07697																				0.989793	2.53041
		12.0036	3.69364																				0.990021	1.5922
		4.02187	6.55717																				1.03767	1.27671
		3.82893	4.61402																				1.16129	1.9961
		5.24153	4.68295																				1.2032	3.09648
		4.24735	4.78916																				0.616023	1.15524
		3.97102	5.7181																				0.979209	2.30003
		4.13865	4.02232																				1.0602	1.84691
		2.64959	3.04529																				0.576582	2.33704
		2.79333	3.71155																				0.469304	4.31036
		3.4511	3.091																				1.3013	1.46761
		3.37648	3.08587																				1.4063	1.46974
		4.47917	6.18226																				0.910523	0.627176
		4.30747	3.38779																				0.638948	0.971603
		3.41787	3.15416																				1.049	2.34052
		11.5792	3.05661																				1.30328	1.44056
		3.90035	3.40406																				1.3051	1.18589
		4.66001	3.61367																				1.10714	2.07618
		7.39662	3.82399																				0.512379	3.53186
		6.24539	3.42467																				1.46212	3.0336
		3.9711	5.83593																				0.910467	0.398506
		4.89643	3.76388																				1.47502	1.73109
		5.28009	5.39557																				1.41024	1.67543
		5.68786	3.30914																				1.51379	2.01875
		4.22942	5.38069																				1.06949	1.55568
		5.48441	2.93146																				1.4605	1.71496
		5.49827	5.16207																				1.15758	0.857414
		5.41942	3.83779																				1.33193	1.76658
		3.36224	3.46011																				0.970962	1.37263
		3.43042	4.01498																				1.05902	1.1274
		4.80333	4.43894																				0.82222	1.45984
		3.45112	3.18012																				2.65834	1.38381
		5.66619	3.32862																				3.14522	1.76758
		5.34797	4.0783																				2.51666	2.85012
		3.61899	3.696																				0.964767	2.0456
		4.44523	3.36169																				1.11371	1.92402
		4.30153	3.35625																				1.36242	1.98775
		4.15402	4.57163																				1.26697	0.73712
		5.46497	3.96872																				0.649471	2.44062
		5.69288	3.9225																				0.59904	0.893032
		2.99579	4.36671																				0.607071	2.11122
		3.7015	4.3668																				0.732826	2.23211
		3.85424	3.98049																				1.13376	2.39766
		5.80246	3.88636																				1.12407	0.514445
		3.727	4.36552																				0.652609	2.07559
		5.13775	3.95787																				0.599327	3.08519
		4.79443	4.45298																				0.666955	2.31055
		4.23006	4.95709																				1.1548	2.43052
		4.9826	3.438																				1.17453	1.23845
		3.85836	2.97321																				1.2881	2.46236
		6.79619	4.06029																				1.29005	1.57291
		4.43345	3.03484																				1.2623	2.19884
		4.32434	3.46723																				0.666342	1.33512
		3.39539	3.94179																				1.37857	1.57309
		5.36072	4.07931																				0.949963	1.45989
		5.72999	2.97335																				1.41737	1.75675
		5.34823	2.95825																				0.904795	2.18401
		3.6789	5.1225																				0.893861	3.78885
		6.22959	3.02632																				0.67263	0.817412
		5.29392	3.16783																				0.624765	2.12284
		3.61061	2.81895																				1.17632	1.13813
		3.10147	2.92311																				1.10168	0.719307
		4.27369	3.18038																				1.15715	3.84027
		3.4721	2.66003																				0.358661	1.53266
		14.3173	2.63657																				0.479443	3.41795
		3.83378	4.27234																				0.576771	0.621277
		3.69296	3.81013																				1.12016	1.50899
		4.5974	3.75543																				0.867773	1.37979
		3.82659	3.08571																				0.963469	1.26031
		8.55901	4.37833																				1.14918	0.67565
		2.94171	3.06648																				0.983125	1.21678
		3.69209	3.10205																				0.819887	2.11883
		3.62159	7.09339																				0.726781	1.67637
		3.2601	3.80259																				1.17385	0.542106
		3.46731	3.40724																				0.986852	1.6733
		2.81692	6.33489																				1.30883	1.88605
		3.01523	5.46404																				1.18129	1.37602
		2.92219	3.81083																				1.25156	3.07817
		2.84081	3.1674																				1.41543	2.5384
		3.57437	2.85576																				1.06536	2.7894
		3.6389	2.10608																				1.02923	2.62025
		3.49772	6.6688																				0.547396	1.74208
		12.7234	4.01457																				0.715676	2.10835
		6.44472	3.53465																				1.24921	2.04144
		4.21099	3.44702																				1.3198	1.9881
		4.67663	5.0678																				1.28288	2.30677
		5.60411	4.07322																				1.30286	1.12684
		4.83275	4.91767																				1.00496	3.09738
		10.4116	3.4353																				1.31906	1.73905
		7.13106	4.39588																				1.17339	1.76377
		5.08077	4.94163																				1.38171	0.842413
		4.72724	5.41528																				1.40181	1.29833
		5.0758	3.1287																				1.55147	1.89067
		3.20422	4.45786																				0.699863	3.04237
		4.35846	4.69974																				0.828945	1.55417
		3.19675	5.60387																				1.3018	1.50647
		4.49527	3.86164																				1.41415	2.17924
		4.18698	3.376																				1.47603	3.49816
		6.54843	3.18308																				1.01667	1.18583
		4.16013	5.46886																				1.43184	1.62036
		6.45678	3.32494																				1.21465	2.07224
		3.88337	3.1168																				1.39309	2.2928
		3.72255	3.00275																				1.17393	1.62322
		7.53575	3.21714																				1.44066	2.03939
		2.98868	3.02005																				0.612528	1.818
		3.35894	3.27549																				1.13643	0.83907
		3.42456	3.40007																				1.18424	2.54621
		3.00459	3.73033																				1.13027	2.27259
		3.28807	3.23479																				0.960566	1.57296
		3.39558	4.84606																				0.851877	1.92891
		3.43046	3.32877																				0.537853	1.34712
		3.76111	2.92923																				0.559598	1.84143
		3.11598	2.48216																				1.36709	1.9827
		3.0689	3.10857																				1.32853	3.12645
		7.22714	2.93539																				1.23224	2.98655
		3.36471	3.08595																				3.46396	1.41302
		3.32834	3.09374																				0.61214	2.51911
		4.61848	6.46075																				1.33493	1.73127
		4.31058	3.88549																				1.44572	2.86743
		7.35486	3.52067																				0.902182	1.58277
		3.60604	3.52882																				1.316	0.488966
		6.27528	5.61528																				0.995425	0.541006
		6.66979	4.24151																				1.08722	1.86786
		4.90571	6.08275																				0.574795	1.02184
		5.07745	3.58026																				1.27863	3.92755
		5.10804	4.93335																				0.902004	2.45844
		3.38756	5.74951																				1.0031	1.53026
		3.91932	4.70862																				1.37583	1.77856
		4.49991	3.61584																				0.733566	1.78103
		5.17105	4.6691																				1.1647	2.71397
		5.54504	3.21627																				1.17126	2.95154
		5.10843	3.99664																				1.35221	2.82094
		6.12347	3.77466																				1.37316	1.44829
		5.45584	3.2833																				1.40436	1.22561
		4.69138	3.40964																				1.34505	1.75578
		3.9538	3.29705																				1.04142	1.11407
		4.34778	5.77711																				1.12874	1.84108
		8.36669	3.02602																				1.26583	1.72532
		3.77646	3.56445																				1.36472	1.71053
		3.48529	3.72488																				0.814477	1.92593
		3.32101	5.68879																				1.09482	2.20913
		2.74366	3.45164																				1.33825	1.88004
		2.90221	4.19791																				1.30606	5.00595
		3.83942	3.65702																				1.32834	1.47998
		5.36244	2.75159																				1.31576	2.17122
		3.31127	2.66056																				1.26313	2.48529
		5.63646	3.44444																				1.43269	2.34199
		2.92673	2.52502																				1.39612	1.90272
		3.05779	2.35474																				1.08123	2.72952
		3.43164	3.37721																				0.737826	1.054
		5.74988	5.36147																				0.966203	0.76686
		5.47789	5.06846																				1.32983	1.20358
		4.11735	4.71147																				1.34651	2.69626
		4.37946	6.42843																				1.48714	1.39944
		2.7218	3.93486																				1.47053	2.83164
		3.98952	5.56777																				0.800922	2.5772
		2.7103	4.19998																				0.756926	2.54656
		7.60565	4.1075																				1.42973	2.08714
		5.27985	4.58522																				0.650551	1.60474
		5.05094	4.06514																				0.945706	3.19475
		3.00407	2.93908																				1.51459	0.803725
		11.032	3.96104																				1.28893	1.47354
		2.85224	4.86477																				1.23542	1.09085
		7.03865	3.68973																				1.05507	1.22273
		3.48091	2.89065																				1.16212	1.14907
		8.8506	2.98755																				1.37123	2.27933
		4.34652	5.69045																				1.35926	1.24981
		4.59069	4.482																				1.05691	2.2689
		3.20991	5.46582																				1.497	1.88992
		3.51658	2.9632																				1.54842	1.58346
		3.99187	4.92412																				1.4319	0.976819
		10.1137	4.33554																				1.32894	1.94189
		8.52149	3.70326																				1.23731	4.49744
		3.42585	3.21747																				1.25585	3.90469
		2.70169	4.38672																				1.28203	1.98422
		4.89848	4.26053																				0.937613	2.66651
		2.93514	6.08726																				0.834486	1.59819
		4.10867	4.15606																				1.31946	1.75863
		3.15403	3.16024																				1.45204	1.21836
		9.35857	4.60451																				1.51708	1.82553
		5.72308	5.19523																				1.30025	2.01977
		4.40238	5.51662																				1.13209	2.05418
		5.02472	3.24766																				0.674505	1.86967
		2.7008	2.80575																				1.00966	2.10507
		2.95061	2.65242																				1.05825	0.921016
		2.88674	3.0133																				1.02134	1.5743
		2.7801	2.64496																				1.03355	0.635987
		3.19247	2.29575																				0.844543	2.09395
		3.03093	2.77026																				0.865232	1.28493
		2.90229	3.97371																				0.761131	1.35496
		2.95927	5.2332																				0.849797	1.13754
		3.31657	4.51149																				1.29871	1.04203
		3.61282	5.29075																				1.37182	2.12067
		4.86263	3.48193																				1.1569	2.86902
		6.03451	3.58023																				1.08373	1.3613
		3.48576	4.96384																				1.16008	1.38631
		5.91076	3.38333																				1.43039	1.62195
		3.14375	4.03648																				1.43874	2.5366
		5.06231	4.1659																				1.07835	3.13695
		3.31852	5.26353																				0.919547	1.96311
		5.18537	3.96749																				1.52152	0.906062
		3.52449	5.37791																				1.34107	1.53352
		3.16505	5.88324																				1.20561	1.30613
		4.02472	3.97991																				1.56886	3.53387
		2.97217	4.32486																				1.05659	2.45073
		6.23545	5.13705																				0.872455	1.9684
		5.34559	5.15																				0.960049	2.02249
		5.06477	3.57182																				1.02246	1.82011
		5.59417	5.1347																				1.59105	1.13529
		8.18152	5.00908																				1.00682	2.32287
		4.28244	4.78406																				1.31164	1.32957
		4.51415	4.52608																				1.36859	1.59913
		3.29589	5.41273																				1.44963	3.0931
		3.97126	4.84331																				1.03975	2.62989
		3.53208	6.52807																				0.996097	1.69915
		7.3046	3.92664																				0.790801	0.236252
		3.32379	4.61152																				1.47896	1.5193
		3.98403	4.09032																				1.32381	0.811848
		3.55996	4.81988																				1.36783	0.634837
		3.92001	5.89374																				1.18473	0.603833
		4.89773	3.67807																				1.09208	3.04857
		9.8193	4.70549																				1.11775	2.2238
		10.4971	5.87218																				1.4203	0.852597
		9.24575	3.38335																				1.12965	4.10493
		9.31995	6.16137																				0.646415	1.54855
		8.96453	3.81877																				0.77133	1.66074
		3.42629	4.33243																				0.809304	1.17003
		2.72293	3.95714																				0.716736	2.1146
		3.05763	4.03576																				0.633525	1.11451
		4.85724	3.89221																				1.36677	3.40568
		3.63318	4.34953																				1.43559	1.30748
		3.8521	3.22146																				0.478168	1.85788
		3.49793	3.27759																				0.788632	4.66473
		3.77324	5.52705																				1.36544	2.25762
		3.56743	6.89718																				1.14044	1.61026
		4.66031	3.13807																				1.446	1.55094
		3.80395	3.54966																				1.5507	3.28626
		5.19848	3.04495																				1.35888	2.27144
		4.97559	3.09613																				1.15043	1.43113
		4.06153	2.52282																				1.4909	1.59379
		5.97927	2.3453																				1.4865	1.48724
		3.34875	6.37267																				1.45827	1.08796
		4.83505	4.69859																				1.40018	1.92582
		4.2541	2.84658																				1.40471	3.19972
		3.62979	2.81651																				1.26291	1.83022
		4.00415	4.4131																				1.30495	1.01185
		4.56261	5.06096																				1.26373	2.89149
		7.13152	3.45203																				1.47474	0.205552
		7.1341	2.86475																				0.942477	0.901539
		3.28969	3.4322																				1.05782	2.07867
		5.44716	4.75505																				0.812849	2.12603
		3.80967	4.35548																				1.36739	1.41972
		3.62594	4.93601																				1.39984	1.36761
		3.07461	3.87568																				1.48993	0.826293
		4.82361	4.14744																				1.42525	0.800892
		8.19167	5.16931																				0.857466	1.93302
		3.73222	5.41514																				1.12878	2.98645
		3.16483	4.24712																				1.268	5.44955
		3.12301	4.82558																				1.00991	2.38196
		3.50917	4.44344																				1.04456	1.31652
		3.17753	4.07746																				1.32482	2.05035
		3.49252	3.19196																				1.2806	2.66446
		3.91758	4.20546																				1.0971	2.73092
		7.1637	3.41253																				0.976749	1.27766
		6.24742	3.47802																				1.01658	3.79434
		6.20071	3.36232																				0.800564	2.39843
		3.75932	3.90706																				0.622936	1.11847
		4.09361	3.90952																				0.951001	2.04441
		2.52936	3.99427																				1.28692	1.52169
		2.747	5.12601																				1.2944	1.97712
		4.01129	4.23392																				0.831298	1.20521
		4.02911	3.25736																				0.709322	2.26068
		3.32486	5.58655																				1.45626	2.58488
		3.04018	4.57333																				1.45436	1.38153
		3.26394	5.00682																				1.22744	1.91146
		2.72094	4.05208																				1.19606	3.2187
		3.19697	3.60264																				0.950121	0.69831
		3.35826	4.04746																				1.04887	0.996903
		3.27883	4.74871																				1.31763	1.91753
		5.4209	4.1327																				1.33888	1.2222
		3.52215	4.49616																				1.20622	0.641085
		4.49414	2.94813																				1.06881	1.49733
		5.3866	4.58004																				1.34743	1.08031
		6.33427	5.59352																				1.16988	0.754413
		4.03844	3.89772																				0.903655	1.41246
		3.71224	6.05334																				1.28379	1.05328
		3.588	3.64373																				1.24964	1.11446
		4.02194	4.61361																				1.49202	2.47071
		6.67662	4.13863																				1.21969	1.77902
		4.54465	3.24642																				0.802238	1.82535
		4.40316	5.30396																				1.25694	1.00253
		4.0216	4.71644																				1.59797	1.52974
		3.48938	4.04575																				1.0431	1.24212
		2.85324	4.23265																				1.14871	2.27548
		3.39325	5.08871																				1.12074	1.12692
		2.77696	5.18784																				1.19127	2.64606
		2.61222	4.82084																				1.24662	1.90113
		3.53158	4.74085																				1.13625	3.24051
		6.83845	5.15847																				1.16676	1.17865
		5.78693	5.11884																				1.07822	1.59101
		3.9159	3.48899																				0.630238	0.791712
		5.45057	3.24743																				1.23507	0.836306
		4.28667	3.28172																				1.19652	3.0117
		3.76802	4.10191																				1.32006	1.23001
		4.7199	3.7504																				0.951173	1.61859
		3.67594	3.38869																				1.26673	1.23283
		3.32793	4.24026																				1.24436	1.54943
		5.11338	4.35155																				1.37151	3.13236
		4.52487	3.3836																				1.52751	0.757347
		4.95764	2.9413																				1.33807	1.43762
		5.90674	3.06375																				1.52226	0.823034
		5.24428	2.94119																				1.61332	2.91252
		5.04094	3.01948																				0.750512	0.981866
		4.14505	3.05384																				1.07695	0.79575
		4.16301	3.28818																				1.16404	1.2316
		5.16651	3.25472																				0.963769	1.60699
		4.50862	3.08201																				0.98226	1.13912
		3.42728	3.30782																				0.774196	0.526056
		3.59051	3.19287																				0.866605	1.11586
		3.17579	4.69392																				1.19009	1.83331
		3.44937	5.96081																				1.21295	3.93981
		3.17217	4.37834																				1.12083	0.996305
		3.50227	3.54583																				1.15066	1.42438
			5.77208																				1.0825	0.964842
			3.35728																				1.11911	1.1701
			4.59434																					1.40005
			5.62809																					1.30969
			4.81435																					3.77706
			3.72271																					2.3757
			5.78313																					1.2734
			5.26574																					2.90975
			5.20249																					1.83365
			4.60466																					1.47231
			6.20347																					2.05379
			4.88891																					1.28829
			3.44248																					0.970405
			3.74015																					1.35926
			3.67918																					1.60052
			3.03357																					3.29481
			5.63191																					0.585793
			5.01775																					1.59164
			5.14661																					1.99067
			3.70563																					0.959241
			2.82817																					1.29214
			6.27675																					0.421421
			4.39833																					1.22848
			5.05165																					2.18963
			6.32875																					1.42449
			3.66007																					1.35233
			3.9938																					1.47812
			3.35095																					1.19935
			3.67555																					5.37399
			3.32003																					0.685285
			2.59439																					1.96081
			3.48132																					2.94328
			3.56934																					1.46372
			2.52794																					1.42511
			2.89252																					1.44957
			3.00736																					0.429984
			2.79535																					2.37423
			5.12638																					1.90048
			5.13602																					1.59276
			3.33495																					1.34532
			3.19775																					1.62061
			5.57727																					1.853
			3.57308																					1.32116
			4.62728																					3.31553
			5.0907																					1.27691
			3.84656																					2.16077
			3.2737																					1.37106
			2.93477																					0.963483
			5.32565																					0.904267
			5.81996																					1.31906
			3.53451																					1.56215
			6.83604																					0.923452
			3.23681																					3.98966
			4.00056																					1.32213
			4.17981																					0.783672
			5.20109																					1.01402
			5.8562																					2.40439
			2.81576																					1.44206
			2.90125																					3.36429
			2.93496																					2.27537
			3.64609																					3.3511
			3.34858																					2.00915
			4.47314																					3.32253
			3.76839																					1.79343
			3.10521																					0.544443
			4.62322																					1.81717
			3.90347																					2.76632
			4.33914																					1.62842
			3.5295																					1.68433
			3.4411																					1.63676
			4.26618																					1.42628
			5.16755																					2.68896
			3.09646																					2.0786
			4.13872																					1.78526
			5.17567																					0.882655
			4.93977																					0.887537
			4.16984																					2.65173
			2.5389																					2.73711
			5.74396																					2.91538
			5.45744																					1.36785
			4.46396																					0.95048
			2.97518																					1.92727
			3.70947																					2.34463
			3.99344																					1.92991
			5.47654																					1.2338
			4.75399																					1.59956
			3.17179																					1.9946
			3.29341																					3.51695
			3.80665																					1.42931
			3.53493																					1.51376
			3.44943																					1.12538
			4.04983																					1.58224
			3.57912																					1.17835
			4.35																					0.993018
			4.2698																					1.01625
			4.94502																					1.21419
			3.44603																					1.15579
			4.58908																					0.946622
			4.05332																					1.09423
			3.17329																					2.5267
			4.39189																					1.6922
			4.31871																					1.94723
			4.40213																					2.28574
			5.11514																					2.21339
			4.65193																					2.07018
			4.58817																					3.01423
			3.24965																					2.87603
			5.04482																					2.13893
			4.44173																					3.31719
			4.10473																					1.10237
			3.35367																					1.24426
			3.8451																					2.93331
			3.28477																					1.69072
			2.86943																					2.09484
			3.45154																					3.10503
			3.08392																					0.951519
			2.58104																					2.43883
			4.06941																					0.894189
			6.67956																					3.96133
			5.22814																					1.71527
			3.90617																					2.44338
			4.70639																					0.974467
			4.04397																					4.36395
			4.20709																					1.051
			3.30848																					1.35383
			6.03085																					2.49454
			3.55935																					1.01392
			4.34539																					1.57109
			4.91047																					1.99223
			4.54945																					1.52182
			6.18934																					2.17625
			3.31033																					1.09385
			3.16036																					2.35104
			4.58516																					1.72943
			4.6708																					3.58805
			3.61196																					4.08719
			3.21101																					1.69119
			3.73082																					1.39357
			4.71125																					1.55778
			3.8029																					1.0291
			4.81573																					1.61671
			3.42577																					1.4164
			4.5367																					2.099
			3.67498																					4.90722
			3.91023																					1.00875
			4.99319																					2.39674
			4.72373																					1.10887
			3.19625																					0.88635
			2.85153																					0.642432
			3.35834																					1.02432
			4.63617																					1.4795
			4.6626																					0.958356
			3.71426																					1.35088
			5.95939																					1.88371
			4.07617																					0.753213
			4.52																					2.36109
			7.36088																					1.65586
			5.77922																					1.52508
			2.9108																					4.08362
			5.56941																					1.13069
			4.28803																					1.23236
			4.60298																					1.77162
			3.92095																					0.667604
			5.02207																					1.3396
			6.55835																					1.20802
			2.75992																					1.33896
			3.44261																					1.84632
			4.698																					4.14513
			3.17817																					2.73528
			3.40928																					3.00494
			3.65459																					0.714215
			2.93535																					1.99525
			3.33927																					3.03162
			3.06787																					1.84795
																								1.97499
																								2.09918

## Sheet: Figure_2
	Fig 2. B - Time relative to mCh-ParB focus appearance (min)																		Fig 2. C - Proportion of successful ss-to-dsDNA			Fig 2. D - Proportion of multiple ssDNA			Fig 2. E - Ssb-Ypet to mCh-ParB focus appearance			Fig 2. F - Time lag of mCh-ParB duplication
	Ssb-Ypet conjugative focus appearance									ssDNA to dsDNA	mCh-ParB focus 1st duplication																						Fig 2. G - Plasmid foci per cell over time
	-9	-8	-7	-6	-5	-4	-3	-2	-1	0	5	10	15	20	25	30		n =	6		n =	7		n =	475			1st	2nd				Transconjugants									Donors veg
n =	7	7	7	7	7	7	7	7	7	7	7	7	7	7	7	7		Mean	83.3383		Mean	39.6167		Mean	4.00632		n =	158	124				0	5	10	15	20	25	30	35	40	0	5	10	15	20	25	30	35
Mean	0.52	1.67857	5.69286	7.35	16.77	21.9429	32.2529	12.5743	1.21286	0	25.52	45.2314	24.2986	4.95143	0	0		Sd	2.34376		Sd	7.85871		Sd	1.59574		Mean	10.3797	10.121			n =	43	43	43	43	43	43	43	43	43	256	256	256	256	256	256	256	256
Sd	0.888238	1.68578	4.93549	3.37557	2.98464	6.81114	4.77515	3.91136	1.64951	0	6.10847	5.82241	12.3094	4.30548	0	0			84			37.04			6		Sd	4.73987	5.15861			Mean	1	2.23256	2.55814	2.92683	3.30556	3.63636	3.89286	4.16667	4.5	2.53906	2.80469	3.07031	3.31496	3.60643	3.76419	3.92157	4.10714
	1.79	3.57	8.93	7.14	16.07	25	25	12.5	0	0	20.59	52.94	20.59	5.88	0	0			82			35.56			4			20	5			Sd	0	0.479941	0.700419	0.787091	0.749074	0.96236	0.956045	1.24853	1.01905	0.745205	0.787735	0.818258	0.872965	0.918953	0.886711	0.838557	0.83369
	0	0	4.08	4.08	18.37	16.33	32.65	20.41	4.08	0	33.33	45.45	18.18	3.03	0	0			83.72			53.06			2			5	5				1	2	3	4	5	5	5			2	2	4	5	5	5
	0	0	15.38	7.69	17.31	15.38	36.54	7.69	0	0	26.32	42.11	31.58	0	0	0			80.39			44.74			3			10	15				1	3	3	3	3	3	4	6		2	2	3	3	3	3	3	3
	0	2.63	2.63	2.63	15.79	34.21	31.58	10.53	0	0	33.33	50	5.56	11.11	0	0			82.6			31.71			8			5	15				1	2	3	4	4					3	3	3	3	3	3	4	4
	0	0	5.13	7.69	12.82	25.64	33.33	12.82	2.56	0	20	35	45	0	0	0			87.32			35.59			3			15	10				1	2	2	2	3	3	3	3	3	3	3	3	3	3	5	5	5
	0	1.85	1.85	9.26	14.81	20.37	38.89	11.11	1.85	0	18.75	43.75	28.13	9.38	0	0									7			15	15				1	2	2	2	3	3	4	4	4	2	2	3	3	4	4	4	4
	1.85	3.7	1.85	12.96	22.22	16.67	27.78	12.96	0	0	26.32	47.37	21.05	5.26	0	0									4			10	5				1	3	4	4	4	5				4	4	4	4	4	4	4	4
																									3			5	15				1	2	2	4	4	4	4	4	5	3	3	3	3	3	5
																									3			10	15				1	2	2	2	3	3	4	6	6	3	3	3	3	4	4	6
																									3			10	10				1	2	2	2	2					3	3	3	3	3	3	3	3
																									8			10	15				1	2	3	3	3	3				2	2	2	2	3	4	4	4
																									4			10	5				1	2	2	2	3	3	3	3	5	3	3	3	3	3	3	3	5
																									5			10	5				1	2	2	2	3	3	3	3	4	3	4	4	4	4	4	4	4
																									4			5	5				1	2	2	4	4	4	4	4	4	3	3	4	4	4
																									4			5	5				1	3	3	3	3	3	3	3	4	3	3	3	3	4	4
																									3			5	5				1	3	3	3	3	3	4	4	4	2	2	2	3	3	3	3	3
																									7			5	15				1	3	3	3	4	4	5	6		2	2	2	2	2	2	2	3
																									5			15	5				1	2	2	2	2	2				2	4	4	4	4	5	5	5
																									9			15	25				1	2	2	3	3	4	4			2	3	3	4	4	4	4	5
																									4			10	10				1	3	4	4						2	3	3	4	4	4	4	4
																									6			15	15					2	2	4	4	4	4			3	4	4	4	4	4	5
																									5			15	5				1	4	4	4	4	4	4			3	3	3
																									3			5	10				1	2	2	3	3	3	3	3	6	2	2	3
																									5			10	20				1	2	3	3						2	3	3	3	3	3
																									5			5	10					2	3	3	4	4	4			3	4	4	4	4	4
																									4			15	10				1	2	3	4	5	6	6	6		2	2	2	2	3	4	4
																									7			15	15				1	3	3	4	4	6				2	2	2	3	3	3	4	4
																									5			5	5				1	2	2	2	3	3	3	4		3	3	3	3	3	3	3	3
																									2			5	20				1	2	2	2	2	3	3	3	5	3	3	3	3	3	3	3	3
																									4			10	5				1	2	2	2	2	2	2	3	3	2	2	3	3	3	3	4	4
																									4			10	10				1	2	3	3	3	5	6			2	3	3	3	3	3	4	4
																									5			10	5				1	3	4							3	3	3	3	4	4	4	4
																									4			10	5				1	2	3							3	3	3	3	3	4	4	4
																									3			10	20				1	2	2	2	4	4	4			2	2	2	2	3	3	4	4
																									4			20	5				1	2	2	2	3	3	3			2	2	2	3	3	3	3	5
																									2			10	10				1	2	2	2	3					3	3	3	3	3	3	4	4
																									2			15	5				1	2	2	3	4	4	4	6	6	3	3	4	4	4	4	4	5
																									3			10	10				1	2	4	4						2	3	3	3	4	4	4
																									6			10	10				1	2	2	3	3	4	5			2	3	2	4	4	4	4	4
																									3			5	15				1	2	3	3						3	3	3	3	3	3	3	3
																									2			5	20				1	2	2	2						2	2	2	2	3	3	3	3
																									3			10	15				1	2	2	3	3	4	5			2	2	2	3	3	3	4	4
																									2			15	15				1	2	2	3	3	3				3	3	3	3	4
																									7			10	10				1	2	2	3	3	3	3	4	4	3	3	4	4
																									3			5	10													3	3	4	4	4	4	4	4
																									4			5	10													2	2	2	2	2	3	3	5
																									5			15	15													3	4	4	4	4	4	4	4
																									7			20	10													1	2	2	2	2	2	3	3
																									2			10	10													1	3	3	4	4	4	4
																									6			10	10													4	4	4	4	4	4	5
																									4			10	5													2	2	2	2	2	3	3	4
																									5			5	5													2	2	3	3	3	3	3	3
																									3			5	5													2	2	2	3	4	4	4	4
																									3			15	5													3	3	3	3	3	3	3	4
																									4			20	15													3	4	5	5	5	5	5	5
																									3			5	5													2	2	3	3	4	4	4	4
																									3			10	5													3	3	3	4	4	4	4	4
																									5			10	5													2	2	2	2	2	4	4	4
																									2			10	15													2	2	3	3	3	4	4	4
																									7			10	10													3	3	3	3	3	3	4	4
																									2			5	5													3	3	3	3	3	3	3	3
																									3			5	5													2	2	3	3	3	4	4	4
																									3			10	5													3	3	3	3	3	3	3
																									5			15	5													2	2	2	2	2	3	3
																									2			10	15													2	2	2	2	3	3	3	3
																									3			15	10													2	2	2	2	2	3	3	3
																									5			10	15													2	2	2	2	3	5	5	5
																									1			10	10													2	3	3	3	3	3	4	4
																									2			10	15													3	3	3	3	3	3	4	4
																									4			10	20													2	2	3	4	4	4	4
																									5			15	20													2	3	3	3	4	4	4	4
																									3			10	10													2	3	3	4	4	4	4	4
																									3			5	5													3	3	3	3	4	4	4	5
																									7			5	5													2	2	3	3	3	3	3	5
																									6			10	15													3	3	3	3	4	4	4	4
																									4			10	5													3	3	3	3	4	4	4	4
																									5			5	5													3	3	3	4	4	4	4	4
																									2			15	5													2	2	3	3	3	3	4	4
																									2			15	5													3	3	3	3	3	3	3	4
																									4			5	5													2	2	2	3	3	3	3	3
																									4			10	10													2	2	2	2	3	3	3	4
																									3			10	10													3	3	3	3	3	3	3	3
																									5			5	15													3	3	3	4	4	4	4	6
																									2			10	15													2	3	3	3	3	3	3	4
																									3			15	15													2	3	3	4	4
																									3			15	10													2	2	2	4	5	5	5	5
																									1			15	5													2	2	2	3	3	3	3	3
																									3			15	5													3	3	4	4	4	5	6	6
																									3			5	5													2	2	3	3	3	3	3	4
																									4			10	10													2	2	3	3	5
																									6			15	10													2	2	2	4	4	5	5	5
																									2			10	5													2	2	2	2	2	2	3	3
																									3			30	10													2	3	3	3	4	4	4	4
																									4			25	10													4	5	5	5	6
																									5			5	5													3	3	3	4	4	4
																									5			20	25													3	3	3	3	3	3	4	4
																									5			15	15													3	3	3	3	3	3	3	4
																									3			10	15													2	2	2	3	4	4	4	4
																									2			10	10													2	2	2	2	2	3	3	4
																									4			10	10													2	3	4	4	4
																									3			5	5													3	3	3	3	4	4	4
																									4			10	10													3	3	3	3	3	3	3	3
																									3			10	10													1	1	2	2	2	4	4	4
																									2			10	5													2	3	3	3	3	3	4	4
																									5			10	10													2	2	3	3	3	3	3	4
																									4			5	5													3	3	3	3	3	3	4	4
																									3			10	10													3	3	3	3	3	3	4	4
																									4			15	15													2	2	2	3	4	4	4	4
																									3			10	20													3	4	3	3	3	3	3	3
																									5			20	25													2	2	3	4	4	4	4	4
																									7			10	5													2	3	3	3	3	3	3	3
																									2			10	5													3	3	3	3	3	3	3	4
																									7			5	5													2	2	2	2	2	2	2	3
																									7			10	15													1	2	2	2	3	3	3	3
																									4			20	15													3	3	3	3	3	3	3	3
																									2			10	15													2	2	2	2	2	2	3	3
																									4			5	10													1	2	2	2	2	2	2	2
																									3			5	5													4	4	5	6	6	6
																									4			10	10													2	2	3	4	4	4
																									7			10	5													3	4	4	4	4
																									3			15	10													3	4	4	4	4	4	4	5
																									3			10	10													3	3	3	3	3	4
																									5			5	10													3	3	3	3	3	4	4	4
																									6			5	5													2	2	2	3	5
																									2			5														3	3	3	3	3	4	4	4
																									3			5														2	2	2	3	4	4	4
																									3			20														2	2	2	2	2	3	3	4
																									6			15														2	4	4	5	5	5	5	5
																									5			5														2	3	3	3	3	3	3	3
																									6			5														4	5	5	5	5	6
																									3			15														3	3	3	3	4	4	4	4
																									3			15														2	3	3	3	3	3	5	5
																									3			10														3	3	4	4	4	4	5	5
																									3			10														4	4	4	4	4	4	4	4
																									3			10														3	3	3	3	3	3	4	4
																									3			15														2	2	3	3	4	4	4	4
																									3			5														1	1	2	2	2	2	3	3
																									5			5														2	3	3	3	4	4	4	4
																									5			5														2	2	2	2	3	3	3	3
																									4			10														2	3	3	3	3
																									4			10														3	3	3	3	4	4	4	4
																									3			5														2	2	2	2	3	3	3	3
																									7			10														4	4	5	5	5	5	5	5
																									7			20														2	2	2	2	3	3	3	3
																									2			20														3	3	3	3	3	4	4	4
																									5			10														2	3	3	3	3	3	3	5
																									7			10														2	2	2	3	3	3	4	4
																									3			10														2	3	4	4	4	4	4
																									6			15														2	2	3	3	4	4	5
																									5			5														4	4	4	4	4	5	5
																									5			5														2	2	3	4	4	4	4	4
																									3			5														2	3	3	4	4	4	4
																									7			10														3	3	4	4	4	5	5
																									3			10														3	3	3	3	3	3	3	5
																									4			5														4	4	4	4	4	4	4	4
																									3			10														3	3	4	4	4	4	4	5
																									3			15														1	2	3	3	3	3	3	4
																									2			10														3	3	3	3	3	3	3	4
																									4																	3	3	3	3	3	3	3	3
																									3																	2	2	4	4	4
																									7																	2	2	3	4	4
																									5																	2	2	2	2	4	4	4	4
																									8																	3	3	4	4	4	4	4	4
																									3																	2	2	2	2	4	4	5	5
																									3																	2	2	2	2	3	3	3	3
																									5																	3	4	4	5
																									4																	4	4	4	5
																									3																	3	3	4	4	4	5
																									3																	3	3	3	3	4	5	6	6
																									6																	4	4	4	4	5
																									4																	3	3	3	4	4	4	4	4
																									4																	3	3	4	4	5	5	5	5
																									4																	3	3	3	3	4	4	4
																									4																	4	4	4	4	5	6	6	6
																									4																	2	2	3	3	3	3
																									4																	3	3	3	3	4	5	6	8
																									2																	3	4	4	4	4	5	5	5
																									3																	2	2	2	2	2	4	4	4
																									2																	2	2	2	4	4	4	5	5
																									3																	2	2	2	2	2	3	4	4
																									4																	3	4	4	4	4	4	4	4
																									3																	3	3	3	3	5	5	5	5
																									5																	3	3	5	5	5	5	5	5
																									2																	3	3	3	4	4	5	5	5
																									5																	3	3	3	4	4	4	5	5
																									4																	2	3	3	4	4	4
																									5																	3	3	3	3	4	5	5	5
																									5																	4	4	4	4	4	5
																									3																	3	3	3	3	4	4	4
																									3																	2	2	2	2	2	3	3	4
																									4																	2	3	3	3	3	3
																									3																	3	3	3	3	3	3	4
																									4																	2	2	2	3	3	4	4	4
																									4																	2	2	2	3	3	3	4	4
																									4																	2	3	3	3	4	4	6	6
																									6																	2	4	4	4	4	6	6
																									3																	2	3	4	4	4	4	4	5
																									5																	2	2	2	3	4	4	4	5
																									3																	4	4	5	5	5	6
																									3																	5	5	5	6	6	6	6	6
																									2																	4	5	5	5	5
																									4																	4	4	5	6	6
																									4																	2	3	3	4
																									3																	2	2	3	3	4	4
																									2																	3	3	3	4	4	4	4
																									6																	3	3	3	3	3	3	3	3
																									2																	2	2	2	2	2	4	4	4
																									2																	1	2	2	2	3	3	3	3
																									4																	2	2	2	3	3	3	3	3
																									3																	3	3	4	4	4	4	4	4
																									3																	2	2	2	2	2	2	4	4
																									3																	2	2	3	3	3	3	4	5
																									3																	2	3	3	4
																									2																	4	5	5	4	5	6
																									1																	1	2	4	4	4
																									4																	4	4	4	5	5	5	5
																									5																	4	4	4	5	6
																									3																	3	3	4	4	6
																									3																	5	6	6	6	6
																									4																	3	4	6	6	8
																									6																	4	4	4	4	4
																									5																	4	4	4	5	5	6
																									5																	2	2	3	3	3	4
																									4																	2	2	3	3	4	6	6
																									3																	2	2	3	3	4	4
																									3																	2	3	3	5	5	5
																									4																	4	4	4	4	4	4	4
																									5																	2	2	3	3	4	4	4	4
																									7																	2	2	2	2	3	3	3	4
																									4																	3	3	3	4	4	4	4	4
																									3																	2	2	3	3	3	3	3	3
																									7																	2	3	3	3	3	5	5	5
																									4																	2	2	3	3	3	4	4
																									3																	3	3	4	4	4	5
																									3																	2	2	3	3	4	4	4	4
																									5																	3	3	3	3	3	4	5	5
																									4																	3	3	3	3	5	5	5	5
																									3																	2	2	3	4	4	4	6
																									3																	3	3	3	3	3	3	5
																									3																	3	3	4	4	4	5	5
																									2																	2	3	3	4	4	4
																									2																	2	2	2	2	3	3	3
																									3																	2	3	3	3	3	3	4	5
																									3																	2	2	2	2	2	2	4
																									8																	2	4	4	4	4	5	5
																									6																	1	2	3	3	3	3	3
																									2																	3	3	3	4	6	6
																									3																	2	2	3	3	4	4	4
																									3																	3	3	3	3	4	4	4	4
																									3																	3	3	3	3	3	3	3	4
																									4																	2	3	3	3	3	3	3
																									5																	2	2	3	3	4	4	4
																									3																	2	2	2	3	3	3	4	5
																									2																	4	4	4	4	4	4	4
																									3																	3	4	4	4	4	4	4	5
																									4																	2	2	2	2	3	3	3	4
																									5																	3	3	3	3	3	3	4	4
																									6
																									4
																									3
																									2
																									3
																									6
																									6
																									2
																									5
																									3
																									3
																									4
																									3
																									4
																									3
																									6
																									5
																									4
																									5
																									4
																									1
																									4
																									4
																									3
																									3
																									5
																									7
																									4
																									5
																									3
																									4
																									3
																									5
																									3
																									2
																									8
																									4
																									4
																									3
																									5
																									4
																									2
																									4
																									3
																									5
																									5
																									3
																									4
																									5
																									3
																									3
																									3
																									8
																									6
																									3
																									4
																									6
																									5
																									5
																									5
																									2
																									9
																									6
																									6
																									3
																									5
																									6
																									3
																									3
																									2
																									4
																									5
																									2
																									6
																									3
																									3
																									2
																									5
																									6
																									4
																									5
																									2
																									7
																									3
																									1
																									6
																									3
																									5
																									8
																									4
																									3
																									4
																									2
																									9
																									3
																									5
																									3
																									3
																									5
																									6
																									7
																									4
																									4
																									4
																									4
																									3
																									7
																									3
																									6
																									5
																									5
																									2
																									4
																									4
																									2
																									9
																									2
																									3
																									1
																									8
																									3
																									4
																									3
																									4
																									8
																									5
																									4
																									4
																									4
																									4
																									6
																									1
																									3
																									4
																									4
																									3
																									3
																									2
																									4
																									5
																									4
																									3
																									3
																									5
																									9
																									3
																									6
																									4
																									3
																									3
																									3
																									3
																									2
																									3
																									6
																									2
																									2
																									2
																									8
																									3
																									3
																									2
																									3
																									4
																									1
																									3
																									4
																									7
																									3
																									4
																									2
																									3
																									3
																									4
																									2
																									3
																									4
																									4
																									3
																									4
																									4
																									4
																									3
																									4
																									5
																									3
																									6
																									7
																									6
																									6
																									4
																									2
																									3
																									4
																									3
																									6
																									8
																									2
																									3
																									5
																									4
																									5
																									3
																									3
																									6
																									3
																									4
																									4
																									4
																									2
																									7
																									4
																									3
																									5
																									4
																									5
																									7
[truncated: 1 more columns]

## Sheet: Figure_3
	Fig 3.C - sfGFP signal (SNR)
	Donor cells														Transconjugant cells
	Leading region						Maint. Region	tra region				PlacIQ1 sfGFP insertions			Leading region						Maint. Region	tra region				PlacIQ1 sfGFP insertions
	YgfA	YgeA	PsiB	YfjB	YfjA	Ssb	SopB	TraT	TraS	TraC	TraM	RepE	TnpA	TraM	YgfA	YgeA	PsiB	YfjB	YfjA	Ssb	SopB	TraT	TraS	TraC	TraM	RepE	TnpA	TraM
n =	50	50	50	50	50	50	50	50	50	50	50	50	50	40	40	96	128	103	95	90	70	23	25	30	8	67	75	46
Mean	1.14232	1.0722	1.1143	1.112	1.07956	1.09504	1.57858	2.89072	1.66118	1.41192	2.24654	1.73296	1.53236	1.46732	1.17148	2.17558	2.43912	1.66317	1.21018	1.20729	1.36187	1.92061	1.42025	1.50853	2.121	1.37275	1.31347	1.29535
Sd	0.0349924	0.017317	0.0415973	0.0471658	0.0482118	0.154877	0.220972	0.547799	0.201079	0.116304	0.336578	0.19629	0.153995	0.323249	0.0774934	0.830399	1.80797	0.724594	0.227468	0.163827	0.316721	0.496721	0.164762	0.195284	0.309256	0.155386	0.130358	0.156635
	1.157	1.054	1.067	1.118	1.024	1.063	1.547	2.578	1.626	1.398	2.251	1.681	1.439	1.088	1.145	1.47	2.753	1.209	1.423	1.116	1.69	2.598	1.38	1.447	1.925	1.214	1.278	1.112
	1.149	1.059	1.163	1.099	1.044	1.054	1.435	1.403	1.902	1.573	1.965	1.75	1.488	1.085	1.125	3.237	1.441	1.109	1.896	1.176	1.538	2.287	1.352	1.322	1.956	1.293	1.364	1.186
	1.173	1.028	1.06	1.112	1.049	1.061	1.615	2.579	1.635	1.445	2.003	1.58	1.781	1.062	1.127	2.361	1.904	1.011	1.819	1.206	1.403	1.865	1.422	1.348	2.327	1.39	1.564	1.282
	1.129	1.047	1.082	1.107	1.023	1.05	1.654	3.053	1.806	1.326	2.077	1.922	1.745	1.069	1.167	1.663	1.146	1	1.485	1.214	2.057	1.808	1.47	1.306	2.112	1.272	1.345	1.184
	1.153	1.074	1.171	1.106	1.072	1.062	1.77	3.491	1.69	1.48	1.917	1.665	1.651	1.1	1.098	1.949	1.504	1.312	1.038	1.263	1.852	2.159	1.401	1.495	2.442	1.198	1.336	1.194
	1.161	1.069	1.066	1.11	1.082	1.087	1.698	3.054	1.695	1.374	1.82	1.735	1.631	1.261	1.108	1.857	1.112	1.007	1.295	1.272	1.329	1.816	1.366	1.442	2.598	1.127	1.264	1.244
	1.186	1.058	1.075	1.124	1.071	1.059	1.774	3.347	1.792	1.317	2.309	1.835	1.538	1.294	1.126	1.436	2.112	1.326	1.353	1.089	2.048	1.917	1.155	1.612	1.926	1.331	1.368	1.155
	1.176	1.089	1.136	1.173	1.15	1.07	1.514	2.946	1.834	1.34	2.306	1.968	1.437	1.29	1.166	1.308	2.277	1.443	1.35	1.016	1.638	1.485	1.479	1.356	1.682	1.558	1.311	1.244
	1.139	1.086	1.093	1.068	1.085	1.054	1.572	3.003	1.519	1.414	2.685	1.587	1.323	1.354	1.228	1.67	1.853	1.138	1.09	1.34	1.746	2.192	1.326	1.752		1.304	1.4	1.378
	1.178	1.086	1.126	1.099	1.069	1.07	1.778	3.283	1.574	1.449	1.919	1.975	1.832	1.316	1.183	3.319	1.825	1.53	1.238	1.084	1.451	2.776	1.458	1.807		1.241	1.344	1.208
	1.113	1.06	1.108	1.11	1.085	1.093	1.792	2.635	1.913	1.338	2.026	2.077	1.311	1.07	1.223	2.411	1.264	1.105	1.174	1.006	1.679	1.561	1.41	1.475		1.424	1.349	1.281
	1.193	1.059	1.123	1.147	1.089	1.082	1.862	3.189	1.879	1.326	2.083	1.735	1.773	1.102	1.157	1.913	1.732	1.313	1.638	1.24	2.234	1.781	1.543	1.849		1.554	1.217	1.265
	1.177	1.074	1.116	1.105	1.096	1.074	1.715	2.094	1.582	1.303	2.125	2.056	1.089	1.275	1.147	1.141	1.672	1.053	1.735	1.05	1.365	2.425	1.306	1.342		1.245	1.275	1.331
	1.131	1.073	1.114	1.079	1.069	1.106	1.761	2.247	1.926	1.317	3.066	1.71	1.095	1.128	1.117	2.083	2.509	1.128	1.713	1.158	1.951	2.413	1.156	1.289		1.296	1.279	1.179
	1.198	1.074	1.09	1.111	1.084	1.068	1.91	2.939	1.95	1.304	2.163	1.603	1.543	1.372	1.147	1.659	1.03	1.18	1.675	1.151	1.74	1.451	1.087	1.396		1.198	1.203	1.228
	1.195	1.092	1.097	1.108	1.103	1.072	1.66	3.436	1.828	1.57	2.003	2.326	1.609	1.401	1.134	2.486	2.699	1.014	1.155	1.171	1.989	2.996	1.608	1.633		1.55	1.29	1.203
	1.164	1.068	1.107	1.13	1.086	1.051	1.909	3.01	1.854	1.306	1.835	1.983	1.458	1.744	1.179	2.694	2.058	1.532	1.135	1.114	2.331	1.371	1.575	1.313		1.439	1.531	1.485
	1.171	1.077	1.15	1.084	1.137	1.098	1.559	3.152	1.503	1.337	1.897	1.811	1.544	1.454	1.148	1.747	1.06	1.002	1.149	1.003	1.775	1.397	1.331	1.788		1.346	1.373	1.64
	1.213	1.099	1.101	1.148	1.108	1.082	1.558	2.992	1.509	1.256	2.052	1.737	1.467	1.484	1.105	1.597	1.857	1.112	1.59	1.238	1.624	1.589	1.282	1.426		1.196	1.29	1.735
	1.106	1.094	1.131	1.13	1.064	1.084	1.498	2.406	1.414	1.5	1.951	1.883	1.52	2.107	1.127	1.877	2.643	1.844	1.333	1.112	1.745	2.208	1.5553	1.62		1.155	1.224	1.229
	1.138	1.073	1.098	1.085	1.049	2.161	1.743	2.865	1.644	1.436	2.14	1.725	1.61	1.503	1.105	2.489	2.357	1.368	1.083	1.107	1.653	1.41	1.555	1.775		1.546	1.211	1.428
	1.164	1.075	1.098	1.072	1.06	1.082	1.623	3.02	1.452	1.491	2.379	1.652	1.453	1.813	1.114	1.671	2.238	1.545	1.483	1.05	1.493	1.242	1.832	1.629		1.521	1.335	1.615
	1.142	1.065	1.142	1.064	1.127	1.09	1.424	2.354	1.431	1.657	2.376	1.674	1.583	1.442	1.14	2.878	1.616	1.365	1.158	1.108	1.913	1.427	1.455	1.172		1.486	1.238	1.287
	1.155	1.086	1.13	1.111	1.077	1.068	1.863	2.297	1.718	1.455	2.003	1.74	1.544	1.869	1.089	1.728	2.032	1.152	1.032	1	1.152		1.36	1.395		1.429	1.218	1.256
	1.164	1.088	1.115	1.146	1.071	1.07	1.388	2.132	1.782	1.477	1.917	1.681	1.469	1.599	1.078	1.658	2.157	1.467	1.403	1.102	1.287		1.642	1.512		1.373	1.274	1.39
	1.112	1.09	1.075	1.081	1.1	1.075	1.516	3.342	1.865	1.153	2.01	1.541	1.602	1.644	1.067	1.02	1.347	1.127	1.293	1.434	1.172			1.933		1.457	1.158	1.558
	1.182	1.108	1.073	1.062	1.084	1.066	1.5	1.745	2.112	1.369	2.172	1.617	1.582	1.415	1.085	2.143	1.264	1.012	1.015	1.603	1.227			1.33		1.499	1.172	1.265
	1.095	1.08	1.057	1.049	1.058	1.084	1.531	3.428	1.833	1.417	1.884	1.596	1.714	1.43	1.102	3.154	1.273	1.222	1.037	1.058	1.199			1.366		1.21	1.154	1.119
	1.128	1.079	1.081	1.096	1.029	1.067	1.365	3.185	1.779	1.481	1.931	1.592	1.551	1.531	1.159	1.367	1.097	1.107	1.303	1.357	1.167			1.504		1.36	1.13	1.176
	1.111	1.064	1.097	1.051	1.054	1.041	1.579	3.509	1.78	1.395	2.141	1.608	1.577	1.735	1.239	1.375	1.065	1.354	1.472	1.032	1.188			1.622		1.229	1.184	1.048
	1.014	1.083	1.107	1.092	1.039	1.059	1.557	2.307	1.851	1.391	1.947	1.797	1.487	1.768	1.238	1.208	1.859	1.195	1.133	1.161	1.161					1.29	1.335	1.532
	1.116	1.092	1.089	1.049	1.045	1.062	2.139	2.835	1.671	1.571	1.984	1.629	1.573	2.452	1.314	1.804	1.314	1.402	1.185	1.214	1.294					1.309	1.055	1.203
	1.115	1.067	1.062	1.057	1.068	1.042	1.546	2.773	1.48	1.516	2.255	1.755	1.517	2.003	1.346	2.714	1.157	1.045	1.206	1.249	1.142					1.548	1.13	1.267
	1.138	1.063	1.116	1.128	1.055	1.056	1.569	1.953	1.552	1.624	2.098	1.66	1.573	1.581	1.183	5.543	1.182	1.088	1.42	1.222	1.154					1.397	1.228	1.368
	1.136	1.066	1.119	1.079	1.048	1.076	1.436	3.439	1.496	1.383	2.483	1.79	1.417	2.01	1.334	1.009	1.525	1.235	1.191	1.216	1.153					1.182	1.102	1.42
	1.171	1.075	1.062	1.036	1.069	1.064	1.619	2.877	1.443	1.527	3.277	1.914	1.397	1.41	1.16	2.61	1.657	1.365	1.15	1.386	1.193					1.224	1.315	1.266
	1.141	1.085	1.149	1.12	1.059	1.067	1.444	2.659	1.753	1.435	2.461	1.416	1.438	1.524	1.231	3.108	1.009	1.127	1.615	1.242	1.112					1.468	1.361	1.057
	1.111	1.099	1.234	1.215	1.069	1.076	1.553	2.586	1.753	1.225	2.475	1.648	1.464	1.059	1.239	1.929	1.485	1.387	1.744	1.18	1.263					1.258	1.191	1.45
	1.172	1.064	1.133	1.104	1.078	1.068	1.6	3.799	1.312	1.308	2.849	1.565	1.567	1.455	1.325	1.95	1.657	1.183	1.228	1.714	1.121					1.44	1.198	1.38
	1.122	1.077	1.18	1.116	1.061	1.084	1.61	2.931	1.272	1.493	2.182	1.568	1.496	1.394	1.354	2.674	1.268	1.037	1.124	1.447	1.114					1.394	1.344	1.267
	1.127	1.047	1.108	1.146	1.059	1.074	1.775	3.334	1.299	1.301	2.388	1.085	1.593			2.128	1.309	1.894	1.067	1.11	1.08					1.233	1.23	1.218
	1.125	1.061	1.065	1.272	1.079	1.081	1.477	3.096	1.389	1.637	2.262	1.871	1.405			3.155	1.133	1.1	1.904	1.18	1.049					1.363	1.343	1.3
	1.113	1.058	1.184	1.177	1.07	1.069	1.755	4.299	1.351	1.603	2.251	1.8	1.462			1.243	1.487	1.313	1.237	1.163	1.098					1.716	1.426	1.507
	1.105	1.055	1.1	1.267	1.066	1.083	1.731	3.574	1.694	1.262	2.96	1.938	1.464			1.512	1.083	1.296	1.254	1.199	1.153					1.253	1.352	1.05
	1.122	1.05	1.104	1.106	1.084	1.074	1.476	2.346	1.603	1.334	2.816	1.442	1.665			2.142	1.031	1.624	1.079	1.255	1.088					1.133	1.09	1.164
	1.11	1.052	1.232	1.112	1.065	1.154	1.088	2.472	1.625	1.311	2.794	1.621	1.855			2.657	1.107	1.249	1.443	1.124	1.149					1.7	1.33	1.232
	1.089	1.031	1.106	1.109	1.093	1.092	1.093	3.275	1.673	1.326	2.331	1.958	1.826			1.887	1.089	1.305	1.809	1.215	1.235					1.366	1.291
	1.133	1.07	1.165	1.107	1.078	1.091	1.085	3.178	1.414	1.461	2.245	1.698	1.538			3.261	1.501	1.18	1.049	1.171	1.115					1.301	1.641
	1.16	1.1	1.178	1.119	1.137	1.069	1.114	2.715	1.568	1.297	2.306	1.622	1.415			1.897	1.246	1.786	1.103	1.03	1.11					1.419	1.521
	1.143	1.087	1.08	1.104	1.357	1.067	1.149	3.374	2.033	1.587	2.557	1.826	1.507			1.229	1.512	1.241	1.017	1.374	1.145					1.129	1.617
																4.77	2.281	1.023	1.128	1.17	1.165					1.472	1.486
																3.03	1.036	2.331	1.036	1.377	1.107					1.306	1.341
																2.959	1.456	1.832	1.093	1.068	1.152					1.453	1.411
																3.566	2.066	2.356	1.09	1.135	1.139					1.353	1.091
																3.802	1.476	1.303	1.115	1.17	1.32					1.356	1.359
																1.523	1.164	1.27	1.029	1.166	1.187					1.416	1.406
																3.947	1.735	2.793	1.012	1.537	1.285					1.335	1.415
																2.133	1.775	1.43	1.036	1.612	1.214					1.473	1.162
																1.432	1.931	2.203	1.074	1.242	1.235					1.314	1.229
																2.993	1.383	2.299	1.115	1.01	1.066					1.625	1.435
																3.375	2.489	1.398	1.05	1.193	1.269					1.912	1.466
																2.89	1.966	3.714	1.025	1.106	1.189					1.33	1.452
																1.523	1.288	2.26	1.172	1.177	1.206					1.333	1.5
																2.227	1.278	2.04	1.053	1.385	1.156					1.536	1.349
																1.888	1.492	1.202	1.139	1.262	1.185					1.127	1.303
																1.778	2.592	1.723	1.021	1.085	1.274					1.619	1.355
																1.844	1.884	1.124	1.024	1.057	1.124					1.45	1.415
																1.609	1.084	2.055	1.123	1.03	1.16						1.204
																2.502	1.261	1.167	1.102	1.14	1.134						1.249
																1.611	1.31	2.271	1.071	1.163	1.199						1.326
																2.285	1.003	1.34	1.058	1.031							1.246
																1.765	1.185	2.463	1.085	1.348							1.184
																1.533	1.1	2.441	1.071	1.341							1.219
																1.006	1.377	1.839	1.052	1.085							1.452
																1.765	1.663	1.631	1.065	1.234							1.676
																1.309	1.504	1.837	1.092	1.127
																2.348	1.02	1.87	1.11	1.114
																1.72	1.375	1.923	1.098	1.109
																2.289	2.519	1.826	1.134	1.168
																3.832	1.821	2.055	1.115	1.327
																2.156	1.205	1.264	1.107	1.128
																1.991	2.71	1.701	1.135	1.173
																1.074	1.507	1.621	1.087	1.982
																1.773	1.628	1.768	1.048	1.105
																1.999	2.091	2.216	1.02	1.364
																1.622	1.595	1.99	1.036	1.156
																3.416	2.485	1.499	1.103	1.24
																2.268	2.706	1.756	1.07	1.072
																1.445	2.524	3.636	1.064	1.34
																1.284	2.892	2.147	1.018	1.405
																2.284	1.743	1.352	1.078
																2.947	2.269	1.348	1.137
																2.481	1.647	2.404	1.084
																1.326	1.916	1.205	1.053
																1.979	1.172	3.469	1.018
																2.536	2.227	1.013
																	2.386	2.601
																	2.065	1.097
																	2.195	2.438
																	3.484	3.959
																	4.159	3.033
																	6.143	5.262
																	4.101	2.369
																	6.269
																	3.581
																	3.556
																	6.273
																	4.35
																	6.048
																	7.911
																	4.809
																	4.08
																	3.093
																	10.566
																	5.253
																	3.328
																	4.389
																	6.793
																	3.198
																	3.933
																	2.87
																	4.842
																	3.174
																	5.09
																	5.423
																	3.87
																	12.358
																	3.279

## Sheet: Figure_4
																														Fig 4. E - Ssb-Ypet to mCh-ParB focus appearance			Fig 4. F - Time lag of mCh-ParB duplication
		Fig 4. C - Frequency of transconjugants (%)									Fig 2. B - Time relative to mCh-ParB focus appearance (min)
		Fwt	F ΔFrpO1	F ΔYgeA	F ΔFrpO1-ΔYgeA	F ΔFrpO1-ΔYgeAB	F ΔFrpO2	F ΔssbF			Ssb-Ypet conjugative focus appearance									ssDNA to dsDNA	mCh-ParB focus 1st duplication								n =	153			1st	2nd
	n =	3	3	3	3	3	3	3			-9	-8	-7	-6	-5	-4	-3	-2	-1	0	5	10	15	20	25	30			Mean	4.04575		n =	358	263
	Mean	91.98	25.2067	3.90667	14.5	32.7	93.9533	91.0433		n =	7	7	7	7	7	7	7	7	7	7	7	7	7	7	7	7			Sd	1.86145		Mean	16.4106	13.0038
	Sd	6.58273	2.89277	1.9104	0.43589	7.07036	4.57832	1.96207		Mean	0.52	2.23303	5.69286	7.35	16.77	21.9429	32.2529	12.5743	1.21286	0	25.52	45.2314	24.2986	4.95143	0	0				8		Sd	9.46949	8.0497
		96.26	26	1.77	14.2	34.2	98.18	91.51		Sd	0.888238	1.68578	4.93549	3.37557	2.98464	6.81114	4.77515	3.91136	1.64951	0	6.10847	5.82241	12.3094	4.30548	0	0				4			20	10
		84.4	27.62	5.45	14.3	38.9	89.09	88.89		Fwt	1.79	3.57	8.93	7.14	16.07	25	25	12.5	0	0	20.59	52.94	20.59	5.88	0	0				2			5	15
		95.28	22	4.5	15	25	94.59	92.73			0	0	4.08	4.08	18.37	16.33	32.65	20.41	4.08	0	33.33	45.45	18.18	3.03	0	0				3			5	20
											0	0	15.38	7.69	17.31	15.38	36.54	7.69	0	0	26.32	42.11	31.58	0	0	0				5			25	10
											0	2.63	2.63	2.63	15.79	34.21	31.58	10.53	0	0	33.33	50	5.56	11.11	0	0				6			10	10
											0	0	5.13	7.69	12.82	25.64	33.33	12.82	2.56	0	20	35	45	0	0	0				5			10	10
											0	1.85	1.85	9.26	14.81	20.37	38.89	11.11	1.85	0	18.75	43.75	28.13	9.38	0	0				2			20	10
											1.85	3.7	1.85	12.96	22.22	16.67	27.78	12.96	0	0	26.32	47.37	21.05	5.26	0	0				6			20	15
										n =	5	5	5	5	5	5	5	5	5	5	8	8	8	8	8	8				4			45	5
										Mean	1.026	2.528	4.53	8.224	11.13	20.15	36.618	12.952	2.328	0	15.04	25.045	24.5375	16.4688	8.4575	2.775				4			5	5
										Sd	2.29421	1.5775	4.42557	4.53317	7.09732	2.76267	14.8943	5.52192	2.35765	0	3.46229	5.23176	5.87555	3.42277	4.87135	2.08479				2			15	15
										F ΔssbF	0	4	8	16	8	24	16	20	4	0	16.67	26.67	23.33	16.67	3.33	3.33				7			35	25
											0	3.7	0	7.41	7.41	18.52	48.15	14.81	0	0	12.5	17.5	22.5	20	12.5	2.5				3			15	10
											0	2.38	9.52	4.76	11.9	16.67	38.1	14.29	2.38	0	15.79	28.95	23.68	10.53	13.16	0				4			15	5
											5.13	2.56	5.13	7.69	23.08	20.51	28.21	5.13	0	0	20	20	36.67	20	0	0				1			5	25
											0	0	0	5.26	5.26	21.05	52.63	10.53	5.26	0	15.56	33.33	15.56	20	6.67	4.44				4			20	20
																					15.69	23.53	23.53	15.69	7.84	5.88				3			5	10
																					8.11	28.38	27.03	14.86	12.16	4.05				2			10	5
																					16	22	24	14	12	2				2			10	25
																														4			10	15
																														7			15	10
																														6			15	15
																														3			20	10
																														6			35	5
																														4			10	10
																														6			10	5
																														2			15	5
																														3			30	5
																														3			15	10
																														4			10	5
																														4			20	5
																														2			15	5
																														4			25	35
																														5			25	20
																														3			10	20
																														4			15	10
																														3			20	20
																														3			50	5
																														3			10	15
																														3			20	5
																														3			10	10
																														3			20	20
																														3			15	35
																														3			50	10
																														3			40	5
																														8			40	5
																														2			15	20
																														5			5	5
																														6			20	10
																														2			5	10
																														3			15	25
																														7			25	15
																														4			20	15
																														4			25	5
																														3			5	15
																														6			15	10
																														3			15	10
																														5			50	15
																														3			15	15
																														3			10	5
																														7			20	5
																														3			10	10
																														3			5	10
																														3			20	5
																														2			30	30
																														3			10	5
																														2			25	10
																														1			5	5
																														5			10	5
																														5			15	15
																														3			10	5
																														4			5	5
																														8			15	20
																														4			5	5
																														7			15	5
																														2			10	20
																														3			15	15
																														5			20	10
																														3			40	25
																														4			25	15
																														2			15	5
																														5			5	10
																														3			25	10
																														7			15	5
																														3			10	10
																														3			15	5
																														4			10	10
																														2			5	10
																														4			15	15
																														3			35	15
																														6			5	5
																														2			25	20
																														3			15	5
																														4			10	25
																														4			10	10
																														3			5	20
																														8			10	5
																														5			20	5
																														5			10	10
																														3			15	5
																														4			10	15
																														4			20	5
																														4			25	10
																														5			10	10
																														3			10	5
																														6			25	10
																														2			40	10
																														3			20	5
																														3			15	10
																														3			15	15
																														3			15	15
																														5			5	20
																														4			5	20
																														13			20	35
																														5			15	5
																														3			10	25
																														5			20	10
																														9			5	5
																														5			10	10
																														4			15	5
																														10			15	5
																														4			15	10
																														6			20	10
																														9			5	5
																														5			5	5
																														7			15	10
																														3			5	15
																														3			10	25
																														3			20	5
																														7			10	15
																														2			20	10
																														6			10	5
																														5			15	15
																														6			45	10
																														3			10	5
																														2			15	10
																														3			15	5
																														4			20	5
																														3			5	5
																														3			10	10
																														3			30	15
																														3			40	15
																														4			45	25
																														4			20	5
																														3			10	20
																														3			10	15
																														3			30	10
																														1			10	5
																														4			20	10
																														3			15	5
																														5			15	30
																														2			15	30
																																	20	10
																																	20	10
																																	5	35
																																	5	20
																																	10	25
																																	5	5
																																	10	15
																																	25	25
																																	20	10
																																	15	20
																																	25	45
																																	15	55
																																	20	10
																																	10	30
																																	10	25
																																	10	10
																																	20	30
																																	20	15
																																	15	35
																																	20	15
																																	10	35
																																	5	15
																																	5	5
																																	10	10
																																	10	10
																																	5	20
																																	10	20
																																	10	15
																																	25	10
																																	15	10
																																	10	10
																																	15	5
																																	20	10
																																	15	10
																																	15	15
																																	20	25
																																	15	20
																																	35	10
																																	20	15
																																	20	15
																																	30	20
																																	5	10
																																	25	15
																																	10	15
																																	15	5
																																	10	15
																																	25	5
																																	15	15
																																	5	10
																																	5	15
																																	5	20
																																	30	15
																																	5	5
																																	10	5
																																	5	5
																																	10	5
																																	30	20
																																	20	10
																																	15	5
																																	10	15
																																	20	20
																																	50	20
																																	15	20
																																	35	5
																																	25	10
																																	15	5
																																	35	25
																																	25	15
																																	20	5
																																	10	10
																																	10	5
																																	10	5
																																	5	20
																																	10	5
																																	20	20
																																	15	15
																																	10	20
																																	10	5
																																	15	5
																																	10	20
																																	5	15
																																	15	15
																																	10	30
																																	10	15
																																	25	5
																																	15	10
																																	15	15
																																	20	15
																																	15	15
																																	10	25
																																	20	10
																																	15	20
																																	15	5
																																	20	5
																																	15	15
																																	30	20
																																	40	20
																																	10	20
																																	15	10
																																	10	15
																																	15	10
																																	15	15
																																	10	5
																																	15	10
																																	15	10
																																	25	10
																																	20	5
																																	10	20
																																	20	10
																																	30	10
																																	35	10
																																	15
																																	25
																																	10
																																	5
																																	25
																																	20
																																	25
																																	20
																																	10
																																	15
																																	25
																																	5
																																	10
																																	10
																																	15
																																	10
																																	10
																																	15
																																	10
																																	20
																																	30
																																	35
																																	15
																																	10
																																	15
																																	5
																																	15
																																	10
																																	15
																																	5
																																	20
																																	10
																																	5
																																	35
																																	5
																																	10
																																	10
																																	25
																																	25
																																	10
																																	20
																																	10
																																	15
																																	20
																																	25
																																	10
																																	10
																																	5
																																	15
																																	15
																																	10
																																	15
																																	5
																																	20
																																	15
																																	15
																																	10
																																	5
																																	25
																																	15
																																	25
																																	10
																																	5
																																	15
																																	20
																																	30
																																	5
																																	20
																																	20
																																	20
																																	25
																																	20
																																	20
																																	45
																																	5
																																	5
																																	40
																																	35
																																	15
																																	10
																																	15
																																	25
																																	15
																																	10
																																	15
																																	40
																																	15
																																	10
																																	5
																																	10
																																	10
																																	40
																																	25
																																	25
																																	10
